# Supplementary material for: 4,4′-Oxybis(2,6-di­methyl­pyridinium) bis­(tri­fluoro­methane­sulfonate)
Source: Acta Crystallogr Sect E Struct Rep Online. 2013 Oct 12;69(Pt 11):o1633–4. doi: 10.1107/S1600536813027505 (PMC3884303; doi:10.1107/S1600536813027505)
Supplement: Supplementary file 1 [file e-69-o1633-sup1.cif]

##############################################################################
#                                                                            #
# This CIF contains the data in a paper accepted for publication in          #
# Acta Crystallographica Section E. It conforms to the requirements of       #
# Notes for Authors for Acta Crystallographica Section E, and has been       #
# peer reviewed under the auspices of the IUCr Commission on Journals.       #
#                                                                            #
# Full details of the Crystallographic Information File format               #
# are given in the paper "The Crystallographic Information File (CIF):       #
# a New Standard Archive File for Crystallography" by S. R. Hall, F. H.      #
# Allen and I. D. Brown [Acta Cryst. (1991), A47, 655-685].                  #
#                                                                            #
# The current version of the core CIF dictionary is obtainable from          #
# ftp://ftp.iucr.org/pub/cif_core.dic.                                       #
#                                                                            #
# Software is freely available for graphical display of the structure(s)     #
# in this CIF. For information consult the CIF software page                 #
# http://www.iucr.org/resources/cif/software.                                #
#                                                                            #
# This file may be used for bona fide research purposes within the           #
# scientific community so long as proper attribution is given to the journal # 
# article from which it was obtained.                                        #
#                                                                            #
##############################################################################
data_I
_audit_creation_method     SHELXL-97
_database_code_depnum_ccdc_archive     'CCDC 965282'
_chemical_name_systematic
;
4,4'-Oxybis(2,6-dimethylpyridinium) bis(trifluoromethanesulfonate)
;
_chemical_name_common     ?
_chemical_formula_moiety     'C14 H18 N2 O 2+, 2(C F3 O3 S -)'
_chemical_formula_sum     'C16 H18 F6 N2 O7 S2'
_chemical_formula_iupac     'C14 H18 N2 O 2+, 2C F3 O3 S -'
_chemical_formula_weight     528.44
_chemical_melting_point     ?
_symmetry_cell_setting     monoclinic
_symmetry_space_group_name_H-M     'P 21/n'
_symmetry_space_group_name_Hall     '-P 2yn'
loop_
    _symmetry_equiv_pos_as_xyz
    'x, y, z'
    '-x+1/2, y+1/2, -z+1/2'
    '-x, -y, -z'
    'x-1/2, -y-1/2, z-1/2'
_cell_length_a     12.7397(18)
_cell_length_b     11.3610(16)
_cell_length_c     15.611(2)
_cell_angle_alpha     90.00
_cell_angle_beta     101.405(4)
_cell_angle_gamma     90.00
_cell_volume     2214.8(6)
_cell_formula_units_Z     4
_cell_measurement_reflns_used     5851
_cell_measurement_theta_min     2.42
_cell_measurement_theta_max     26.17
_cell_measurement_temperature     100(2)
_cell_special_details     ?
_exptl_crystal_description     block
_exptl_crystal_colour     colourless
_exptl_crystal_size_max     0.24
_exptl_crystal_size_mid     0.18
_exptl_crystal_size_min     0.10
_exptl_crystal_density_diffrn     1.585
_exptl_crystal_density_meas     ?
_exptl_crystal_density_method     'not measured'
_exptl_crystal_F_000     1080
_exptl_absorpt_coefficient_mu     0.331
_exptl_absorpt_correction_type     multi-scan
_exptl_absorpt_process_details     '(SADABS; Bruker, 2005)'
_exptl_absorpt_correction_T_min     0.9247
_exptl_absorpt_correction_T_max     0.9676
_exptl_special_details     ?
_diffrn_ambient_temperature     100(2)
_diffrn_radiation_type     MoK\a
_diffrn_radiation_wavelength     0.71073
_diffrn_radiation_source     'fine-focus sealed tube'
_diffrn_radiation_monochromator     graphite
_diffrn_measurement_device_type     'Bruker APEXII CCD'
_diffrn_measurement_method     '\f and \w scans'
_diffrn_detector_area_resol_mean     ?
_diffrn_reflns_number     15390
_diffrn_reflns_av_R_equivalents     0.0272
_diffrn_reflns_av_sigmaI/netI     0.0281
_diffrn_reflns_theta_min     2.92
_diffrn_reflns_theta_max     26.02
_diffrn_reflns_theta_full     25.00
_diffrn_measured_fraction_theta_max     0.999
_diffrn_measured_fraction_theta_full     0.998
_diffrn_reflns_limit_h_min     -15
_diffrn_reflns_limit_h_max     15
_diffrn_reflns_limit_k_min     -14
_diffrn_reflns_limit_k_max     10
_diffrn_reflns_limit_l_min     -19
_diffrn_reflns_limit_l_max     19
_refine_special_details
;
Refinement of <i>F</i>^2^ against ALL reflections. The weighted <i>R</i>-factor
<i>wR</i> and goodness of fit <i>S</i> are based on <i>F</i>^2^, conventional
<i>R</i>-factors <i>R</i> are based on <i>F</i>, with <i>F</i> set to zero for
negative <i>F</i>^2^. The threshold expression of <i>F</i>^2^ >
\s(<i>F</i>^2^) is used only for calculating <i>R</i>-factors(gt) <i>etc</i>.
and is not relevant to the choice of reflections for refinement.
<i>R</i>-factors based on <i>F</i>^2^ are statistically about twice as large
as those based on <i>F</i>, and <i>R</i>- factors based on ALL data will be
even larger.
;
_reflns_number_total     4360
_reflns_number_gt     3546
_reflns_threshold_expression     I>2sigma(I)
_refine_ls_structure_factor_coef     Fsqd
_refine_ls_matrix_type     full
_refine_ls_R_factor_all     0.0621
_refine_ls_R_factor_gt     0.0490
_refine_ls_wR_factor_gt     0.1171
_refine_ls_wR_factor_ref     0.1252
_refine_ls_goodness_of_fit_ref     1.091
_refine_ls_restrained_S_all     1.257
_refine_ls_number_reflns     4360
_refine_ls_number_parameters     316
_refine_ls_number_restraints     53
_refine_ls_hydrogen_treatment     mixed
_refine_ls_weighting_scheme     calc
_refine_ls_weighting_details
         'calc w=1/[\s^2^(Fo^2^)+(0.0486P)^2^+3.6577P] where P=(Fo^2^+2Fc^2^)/3'
_atom_sites_solution_hydrogens     geom
_atom_sites_solution_primary     direct
_atom_sites_solution_secondary     difmap
_refine_ls_shift/su_max     0.023
_refine_ls_shift/su_mean     0.001
_refine_diff_density_max     0.941
_refine_diff_density_min     -1.036
_refine_ls_extinction_method     none
_refine_ls_extinction_coef     ?
loop_
    _atom_type_symbol
    _atom_type_description
    _atom_type_scat_dispersion_real
    _atom_type_scat_dispersion_imag
    _atom_type_scat_source
    'C' 'C' 0.0033 0.0016
                         'International Tables Vol C Tables 4.2.6.8 and 6.1.1.4'
    'H' 'H' 0.0000 0.0000
                         'International Tables Vol C Tables 4.2.6.8 and 6.1.1.4'
    'N' 'N' 0.0061 0.0033
                         'International Tables Vol C Tables 4.2.6.8 and 6.1.1.4'
    'O' 'O' 0.0106 0.0060
                         'International Tables Vol C Tables 4.2.6.8 and 6.1.1.4'
    'S' 'S' 0.1246 0.1234
                         'International Tables Vol C Tables 4.2.6.8 and 6.1.1.4'
    'F' 'F' 0.0171 0.0103
                         'International Tables Vol C Tables 4.2.6.8 and 6.1.1.4'
_computing_data_collection     'APEX2 (Bruker, 2005)'
_computing_cell_refinement     'SAINT (Bruker, 2005)'
_computing_data_reduction     'SAINT (Bruker, 2005)'
_computing_structure_solution     'SHELXS97 (Sheldrick, 2008)'
_computing_structure_refinement     'SHELXL97 (Sheldrick, 2008)'
_computing_molecular_graphics     'SHELXTL (Sheldrick, 2008)'
_computing_publication_material     'SHELXTL (Sheldrick, 2008)'
loop_
    _atom_site_type_symbol
    _atom_site_label
    _atom_site_fract_x
    _atom_site_fract_y
    _atom_site_fract_z
    _atom_site_U_iso_or_equiv
    _atom_site_adp_type
    _atom_site_calc_flag
    _atom_site_refinement_flags
    _atom_site_occupancy
    _atom_site_symmetry_multiplicity
    _atom_site_disorder_assembly
    _atom_site_disorder_group
    S S1 0.30074(6) 0.21804(7) 0.30451(5) 0.0244(2) Uani d D 1 1 . .
    S S2 1.28559(6) 0.28663(8) 0.84123(5) 0.0261(2) Uani d . 1 1 . .
    F F1 0.2582(5) -0.0159(3) 0.3316(4) 0.0595(7) Uani d PD 0.520(7) 1 A 1
    F F2 0.3592(5) 0.0635(5) 0.4423(4) 0.0595(7) Uani d PD 0.520(7) 1 A 1
    F F3 0.1942(4) 0.1172(5) 0.4014(4) 0.0595(7) Uani d PD 0.520(7) 1 A 1
    F F1' 0.2686(5) 0.0044(4) 0.3063(4) 0.0595(7) Uani d PD 0.480(7) 1 A 2
    F F2' 0.3863(4) 0.0710(5) 0.4133(4) 0.0595(7) Uani d PD 0.480(7) 1 A 2
    F F3' 0.2151(5) 0.0891(5) 0.4199(3) 0.0595(7) Uani d PD 0.480(7) 1 A 2
    F F4 1.45831(17) 0.3944(2) 0.92267(16) 0.0540(7) Uani d . 1 1 . .
    F F5 1.33893(18) 0.36761(19) 1.00127(13) 0.0429(6) Uani d . 1 1 . .
    F F6 1.3158(2) 0.5016(2) 0.90176(19) 0.0642(8) Uani d . 1 1 . .
    O O1 0.81802(15) 0.55937(18) 0.51520(13) 0.0198(5) Uani d . 1 1 . .
    O O2 0.3883(10) 0.178(3) 0.268(2) 0.065(4) Uani d PDU 0.64(8) 1 B 3
    O O2' 0.3796(13) 0.206(3) 0.2489(14) 0.039(5) Uani d PDU 0.36(8) 1 B 4
    O O3 0.19673(19) 0.2307(2) 0.24973(15) 0.0349(6) Uani d D 1 1 B .
    O O4 0.32838(16) 0.30914(19) 0.36998(14) 0.0247(5) Uani d D 1 1 B .
    O O5 1.33183(18) 0.1762(2) 0.87294(14) 0.0283(5) Uani d . 1 1 . .
    O O6 1.3101(2) 0.3260(3) 0.75980(16) 0.0445(7) Uani d . 1 1 . .
    O O7 1.17400(17) 0.3012(2) 0.84615(16) 0.0322(6) Uani d . 1 1 . .
    N N1 0.53677(19) 0.3908(2) 0.42520(15) 0.0166(5) Uani d D 1 1 . .
    H H1N 0.4755(19) 0.358(3) 0.408(2) 0.020 Uiso d D 1 1 . .
    N N2 1.05589(19) 0.4233(2) 0.70080(15) 0.0180(5) Uani d D 1 1 . .
    H H2N 1.099(2) 0.386(3) 0.7421(18) 0.022 Uiso d D 1 1 . .
    C C1 0.7249(2) 0.4988(3) 0.48821(18) 0.0163(6) Uani d . 1 1 . .
    C C2 0.6599(2) 0.5394(3) 0.41160(18) 0.0184(6) Uani d . 1 1 . .
    H H2A 0.6811 0.6052 0.3815 0.022 Uiso calc R 1 1 . .
    C C3 0.5646(2) 0.4833(3) 0.38005(18) 0.0177(6) Uani d . 1 1 . .
    C C4 0.5987(2) 0.3485(3) 0.49946(18) 0.0164(6) Uani d . 1 1 . .
    C C5 0.6942(2) 0.4040(3) 0.53340(18) 0.0167(6) Uani d . 1 1 . .
    H H5A 0.7379 0.3778 0.5865 0.020 Uiso calc R 1 1 . .
    C C6 0.4891(2) 0.5170(3) 0.29786(19) 0.0244(7) Uani d . 1 1 . .
    H H6A 0.4711 0.4472 0.2610 0.037 Uiso calc R 1 1 . .
    H H6B 0.5230 0.5759 0.2664 0.037 Uiso calc R 1 1 . .
    H H6C 0.4237 0.5499 0.3123 0.037 Uiso calc R 1 1 . .
    C C7 0.5605(2) 0.2412(3) 0.5387(2) 0.0255(7) Uani d . 1 1 . .
    H H7A 0.4840 0.2490 0.5389 0.038 Uiso calc R 1 1 . .
    H H7B 0.6003 0.2319 0.5988 0.038 Uiso calc R 1 1 . .
    H H7C 0.5722 0.1721 0.5042 0.038 Uiso calc R 1 1 . .
    C C8 0.8979(2) 0.5106(3) 0.57885(18) 0.0164(6) Uani d . 1 1 . .
    C C9 0.9320(2) 0.5738(3) 0.65427(19) 0.0197(6) Uani d . 1 1 . .
    H H9A 0.9006 0.6475 0.6631 0.024 Uiso calc R 1 1 . .
    C C10 1.0135(2) 0.5270(3) 0.71692(19) 0.0204(6) Uani d . 1 1 . .
    C C11 1.0248(2) 0.3602(3) 0.62686(19) 0.0184(6) Uani d . 1 1 . .
    C C12 0.9443(2) 0.4049(3) 0.56316(19) 0.0178(6) Uani d . 1 1 . .
    H H12A 0.9212 0.3640 0.5097 0.021 Uiso calc R 1 1 . .
    C C13 1.0564(3) 0.5851(3) 0.8025(2) 0.0358(9) Uani d . 1 1 . .
    H H13A 1.0534 0.5298 0.8501 0.054 Uiso calc R 1 1 . .
    H H13B 1.0131 0.6547 0.8088 0.054 Uiso calc R 1 1 . .
    H H13C 1.1308 0.6089 0.8046 0.054 Uiso calc R 1 1 . .
    C C14 1.0780(3) 0.2449(3) 0.6199(2) 0.0268(7) Uani d . 1 1 . .
    H H14A 1.1537 0.2503 0.6483 0.040 Uiso calc R 1 1 . .
    H H14B 1.0725 0.2247 0.5581 0.040 Uiso calc R 1 1 . .
    H H14C 1.0429 0.1839 0.6485 0.040 Uiso calc R 1 1 . .
    C C15 0.2854(2) 0.0901(3) 0.3686(2) 0.0548(13) Uani d D 1 1 A .
    C C16 1.3531(3) 0.3933(3) 0.9209(3) 0.0378(9) Uani d . 1 1 . .
loop_
    _atom_site_aniso_label
    _atom_site_aniso_U_11
    _atom_site_aniso_U_22
    _atom_site_aniso_U_33
    _atom_site_aniso_U_12
    _atom_site_aniso_U_13
    _atom_site_aniso_U_23
    S1 0.0170(4) 0.0248(4) 0.0308(4) -0.0001(3) 0.0029(3) -0.0091(3)
    S2 0.0188(4) 0.0357(5) 0.0208(4) -0.0053(3) -0.0038(3) 0.0133(3)
    F1 0.0720(13) 0.0293(11) 0.0614(17) -0.0171(9) -0.0252(11) 0.0380(11)
    F2 0.0720(13) 0.0293(11) 0.0614(17) -0.0171(9) -0.0252(11) 0.0380(11)
    F3 0.0720(13) 0.0293(11) 0.0614(17) -0.0171(9) -0.0252(11) 0.0380(11)
    F1' 0.0720(13) 0.0293(11) 0.0614(17) -0.0171(9) -0.0252(11) 0.0380(11)
    F2' 0.0720(13) 0.0293(11) 0.0614(17) -0.0171(9) -0.0252(11) 0.0380(11)
    F3' 0.0720(13) 0.0293(11) 0.0614(17) -0.0171(9) -0.0252(11) 0.0380(11)
    F4 0.0295(12) 0.0722(17) 0.0517(14) -0.0213(12) -0.0126(10) 0.0118(12)
    F5 0.0547(14) 0.0371(12) 0.0327(11) 0.0026(10) -0.0012(10) -0.0034(9)
    F6 0.0656(17) 0.0273(13) 0.084(2) -0.0100(12) -0.0240(14) 0.0171(12)
    O1 0.0126(9) 0.0218(11) 0.0226(11) -0.0023(8) -0.0029(8) 0.0070(9)
    O2 0.050(4) 0.060(7) 0.096(8) 0.011(4) 0.041(4) -0.024(6)
    O2' 0.035(6) 0.039(8) 0.047(8) 0.003(4) 0.017(5) -0.011(5)
    O3 0.0352(13) 0.0293(13) 0.0318(13) -0.0027(11) -0.0139(10) -0.0049(10)
    O4 0.0194(11) 0.0242(12) 0.0279(12) -0.0032(9) -0.0019(9) -0.0056(9)
    O5 0.0270(12) 0.0356(13) 0.0202(11) 0.0024(10) -0.0002(9) 0.0045(10)
    O6 0.0331(14) 0.071(2) 0.0257(13) -0.0148(13) -0.0037(10) 0.0244(13)
    O7 0.0202(11) 0.0377(14) 0.0354(13) -0.0016(10) -0.0024(10) 0.0132(11)
    N1 0.0118(11) 0.0201(13) 0.0165(12) -0.0003(10) -0.0004(9) -0.0007(10)
    N2 0.0136(11) 0.0239(14) 0.0152(12) 0.0018(10) -0.0004(9) 0.0021(10)
    C1 0.0118(13) 0.0184(14) 0.0181(14) 0.0011(11) 0.0013(11) -0.0007(11)
    C2 0.0161(13) 0.0225(16) 0.0168(14) 0.0015(12) 0.0040(11) 0.0058(12)
    C3 0.0162(14) 0.0213(15) 0.0157(13) 0.0042(12) 0.0035(11) 0.0019(12)
    C4 0.0155(13) 0.0184(15) 0.0148(13) 0.0021(11) 0.0020(11) 0.0012(11)
    C5 0.0147(13) 0.0213(15) 0.0130(13) 0.0023(11) 0.0003(10) 0.0024(11)
    C6 0.0175(14) 0.0340(18) 0.0191(15) 0.0005(13) -0.0026(12) 0.0071(13)
    C7 0.0218(15) 0.0262(17) 0.0250(16) -0.0054(13) -0.0037(12) 0.0070(13)
    C8 0.0104(12) 0.0207(15) 0.0175(14) -0.0027(11) 0.0012(10) 0.0050(11)
    C9 0.0162(14) 0.0205(15) 0.0228(15) 0.0015(12) 0.0049(11) -0.0001(12)
    C10 0.0172(14) 0.0264(16) 0.0172(14) -0.0002(12) 0.0028(11) -0.0020(12)
    C11 0.0143(13) 0.0212(15) 0.0190(14) -0.0019(12) 0.0012(11) 0.0005(12)
    C12 0.0138(13) 0.0236(16) 0.0150(13) -0.0028(12) 0.0002(11) -0.0018(12)
    C13 0.0367(19) 0.042(2) 0.0243(17) 0.0095(16) -0.0037(15) -0.0122(15)
    C14 0.0226(15) 0.0240(17) 0.0303(17) 0.0034(13) -0.0033(13) -0.0024(14)
    C15 0.040(2) 0.025(2) 0.080(3) -0.0091(18) -0.033(2) 0.004(2)
    C16 0.0332(19) 0.032(2) 0.041(2) -0.0067(16) -0.0092(16) 0.0111(16)
_geom_special_details
;
All e.s.d.'s (except the e.s.d. in the dihedral angle between two l.s. planes)
are estimated using the full covariance matrix. The cell e.s.d.'s are taken
into account individually in the estimation of e.s.d.'s in distances, angles
and torsion angles; correlations between e.s.d.'s in cell parameters are only
used when they are defined by crystal symmetry. An approximate (isotropic)
treatment of cell e.s.d.'s is used for estimating e.s.d.'s involving l.s.
planes.
;
loop_
    _geom_bond_atom_site_label_1
    _geom_bond_atom_site_label_2
    _geom_bond_site_symmetry_2
    _geom_bond_distance
    _geom_bond_publ_flag
    S1 O2 . 1.422(6) ?
    S1 O3 . 1.435(2) ?
    S1 O4 . 1.448(2) ?
    S1 O2' . 1.459(9) ?
    S1 C15 . 1.797(4) ?
    S2 O5 . 1.432(2) ?
    S2 O6 . 1.439(2) ?
    S2 O7 . 1.448(2) ?
    S2 C16 . 1.825(4) ?
    F1 C15 . 1.352(4) ?
    F2 C15 . 1.368(4) ?
    F3 C15 . 1.393(4) ?
    F1' C15 . 1.364(4) ?
    F2' C15 . 1.353(4) ?
    F3' C15 . 1.314(4) ?
    F4 C16 . 1.335(4) ?
    F5 C16 . 1.334(4) ?
    F6 C16 . 1.332(4) ?
    O1 C1 . 1.364(3) ?
    O1 C8 . 1.389(3) ?
    N1 C3 . 1.351(4) ?
    N1 C4 . 1.354(4) ?
    N1 H1N . 0.86(2) ?
    N2 C10 . 1.340(4) ?
    N2 C11 . 1.350(4) ?
    N2 H2N . 0.87(2) ?
    C1 C5 . 1.386(4) ?
    C1 C2 . 1.392(4) ?
    C2 C3 . 1.373(4) ?
    C2 H2A . 0.9500 ?
    C3 C6 . 1.493(4) ?
    C4 C5 . 1.380(4) ?
    C4 C7 . 1.488(4) ?
    C5 H5A . 0.9500 ?
    C6 H6A . 0.9800 ?
    C6 H6B . 0.9800 ?
    C6 H6C . 0.9800 ?
    C7 H7A . 0.9800 ?
    C7 H7B . 0.9800 ?
    C7 H7C . 0.9800 ?
    C8 C9 . 1.374(4) ?
    C8 C12 . 1.382(4) ?
    C9 C10 . 1.384(4) ?
    C9 H9A . 0.9500 ?
    C10 C13 . 1.493(4) ?
    C11 C12 . 1.376(4) ?
    C11 C14 . 1.489(4) ?
    C12 H12A . 0.9500 ?
    C13 H13A . 0.9800 ?
    C13 H13B . 0.9800 ?
    C13 H13C . 0.9800 ?
    C14 H14A . 0.9800 ?
    C14 H14B . 0.9800 ?
    C14 H14C . 0.9800 ?
loop_
    _geom_angle_atom_site_label_1
    _geom_angle_atom_site_label_2
    _geom_angle_atom_site_label_3
    _geom_angle_site_symmetry_1
    _geom_angle_site_symmetry_3
    _geom_angle
    _geom_angle_publ_flag
    O2 S1 O3 . . 120.0(12) ?
    O2 S1 O4 . . 114.2(5) ?
    O3 S1 O4 . . 114.57(14) ?
    O3 S1 O2' . . 108.6(9) ?
    O4 S1 O2' . . 112.7(8) ?
    O2 S1 C15 . . 98.1(16) ?
    O3 S1 C15 . . 102.94(14) ?
    O4 S1 C15 . . 102.87(14) ?
    O2' S1 C15 . . 114.8(13) ?
    O5 S2 O6 . . 115.54(17) ?
    O5 S2 O7 . . 115.02(14) ?
    O6 S2 O7 . . 113.47(15) ?
    O5 S2 C16 . . 103.86(15) ?
    O6 S2 C16 . . 103.92(17) ?
    O7 S2 C16 . . 102.88(17) ?
    C1 O1 C8 . . 119.3(2) ?
    C3 N1 C4 . . 123.6(2) ?
    C3 N1 H1N . . 119(2) ?
    C4 N1 H1N . . 117(2) ?
    C10 N2 C11 . . 124.5(3) ?
    C10 N2 H2N . . 120(2) ?
    C11 N2 H2N . . 114(2) ?
    O1 C1 C5 . . 123.4(2) ?
    O1 C1 C2 . . 115.6(3) ?
    C5 C1 C2 . . 121.0(3) ?
    C3 C2 C1 . . 119.2(3) ?
    C3 C2 H2A . . 120.4 ?
    C1 C2 H2A . . 120.4 ?
    N1 C3 C2 . . 118.6(3) ?
    N1 C3 C6 . . 117.2(3) ?
    C2 C3 C6 . . 124.2(3) ?
    N1 C4 C5 . . 119.1(3) ?
    N1 C4 C7 . . 117.4(3) ?
    C5 C4 C7 . . 123.4(3) ?
    C4 C5 C1 . . 118.4(3) ?
    C4 C5 H5A . . 120.8 ?
    C1 C5 H5A . . 120.8 ?
    C3 C6 H6A . . 109.5 ?
    C3 C6 H6B . . 109.5 ?
    H6A C6 H6B . . 109.5 ?
    C3 C6 H6C . . 109.5 ?
    H6A C6 H6C . . 109.5 ?
    H6B C6 H6C . . 109.5 ?
    C4 C7 H7A . . 109.5 ?
    C4 C7 H7B . . 109.5 ?
    H7A C7 H7B . . 109.5 ?
    C4 C7 H7C . . 109.5 ?
    H7A C7 H7C . . 109.5 ?
    H7B C7 H7C . . 109.5 ?
    C9 C8 C12 . . 122.1(3) ?
    C9 C8 O1 . . 117.9(3) ?
    C12 C8 O1 . . 119.9(3) ?
    C8 C9 C10 . . 118.1(3) ?
    C8 C9 H9A . . 121.0 ?
    C10 C9 H9A . . 121.0 ?
    N2 C10 C9 . . 118.6(3) ?
    N2 C10 C13 . . 117.8(3) ?
    C9 C10 C13 . . 123.6(3) ?
    N2 C11 C12 . . 118.2(3) ?
    N2 C11 C14 . . 118.0(3) ?
    C12 C11 C14 . . 123.8(3) ?
    C11 C12 C8 . . 118.4(3) ?
    C11 C12 H12A . . 120.8 ?
    C8 C12 H12A . . 120.8 ?
    C10 C13 H13A . . 109.5 ?
    C10 C13 H13B . . 109.5 ?
    H13A C13 H13B . . 109.5 ?
    C10 C13 H13C . . 109.5 ?
    H13A C13 H13C . . 109.5 ?
    H13B C13 H13C . . 109.5 ?
    C11 C14 H14A . . 109.5 ?
    C11 C14 H14B . . 109.5 ?
    H14A C14 H14B . . 109.5 ?
    C11 C14 H14C . . 109.5 ?
    H14A C14 H14C . . 109.5 ?
    H14B C14 H14C . . 109.5 ?
    F3' C15 F2' . . 112.1(4) ?
    F3' C15 F1' . . 113.4(4) ?
    F2' C15 F1' . . 104.6(4) ?
    F1 C15 F2 . . 103.8(4) ?
    F1 C15 F3 . . 101.0(4) ?
    F2 C15 F3 . . 102.9(4) ?
    F3' C15 S1 . . 120.6(3) ?
    F1 C15 S1 . . 122.0(3) ?
    F2' C15 S1 . . 102.7(3) ?
    F1' C15 S1 . . 101.5(3) ?
    F2 C15 S1 . . 121.0(3) ?
    F3 C15 S1 . . 102.5(3) ?
    F6 C16 F5 . . 107.7(3) ?
    F6 C16 F4 . . 107.9(3) ?
    F5 C16 F4 . . 107.7(3) ?
    F6 C16 S2 . . 111.2(2) ?
    F5 C16 S2 . . 111.3(2) ?
    F4 C16 S2 . . 110.9(3) ?
loop_
    _geom_torsion_atom_site_label_1
    _geom_torsion_atom_site_label_2
    _geom_torsion_atom_site_label_3
    _geom_torsion_atom_site_label_4
    _geom_torsion_site_symmetry_1
    _geom_torsion_site_symmetry_2
    _geom_torsion_site_symmetry_3
    _geom_torsion_site_symmetry_4
    _geom_torsion
    _geom_torsion_publ_flag
    C8 O1 C1 C5 . . . . 15.1(4) ?
    C8 O1 C1 C2 . . . . -165.8(3) ?
    O1 C1 C2 C3 . . . . -180.0(3) ?
    C5 C1 C2 C3 . . . . -0.9(4) ?
    C4 N1 C3 C2 . . . . -1.3(4) ?
    C4 N1 C3 C6 . . . . 178.2(3) ?
    C1 C2 C3 N1 . . . . 0.6(4) ?
    C1 C2 C3 C6 . . . . -178.8(3) ?
    C3 N1 C4 C5 . . . . 2.1(4) ?
    C3 N1 C4 C7 . . . . -176.1(3) ?
    N1 C4 C5 C1 . . . . -2.2(4) ?
    C7 C4 C5 C1 . . . . 175.8(3) ?
    O1 C1 C5 C4 . . . . -179.3(3) ?
    C2 C1 C5 C4 . . . . 1.6(4) ?
    C1 O1 C8 C9 . . . . -121.9(3) ?
    C1 O1 C8 C12 . . . . 61.5(3) ?
    C12 C8 C9 C10 . . . . -1.9(4) ?
    O1 C8 C9 C10 . . . . -178.4(2) ?
    C11 N2 C10 C9 . . . . 0.1(4) ?
    C11 N2 C10 C13 . . . . 179.5(3) ?
    C8 C9 C10 N2 . . . . 0.7(4) ?
    C8 C9 C10 C13 . . . . -178.6(3) ?
    C10 N2 C11 C12 . . . . 0.3(4) ?
    C10 N2 C11 C14 . . . . -178.4(3) ?
    N2 C11 C12 C8 . . . . -1.4(4) ?
    C14 C11 C12 C8 . . . . 177.2(3) ?
    C9 C8 C12 C11 . . . . 2.3(4) ?
    O1 C8 C12 C11 . . . . 178.7(2) ?
    O2 S1 C15 F3' . . . . 175.9(9) ?
    O3 S1 C15 F3' . . . . -60.7(4) ?
    O4 S1 C15 F3' . . . . 58.7(4) ?
    O2' S1 C15 F3' . . . . -178.5(8) ?
    O2 S1 C15 F1 . . . . -63.4(9) ?
    O3 S1 C15 F1 . . . . 60.0(4) ?
    O4 S1 C15 F1 . . . . 179.4(4) ?
    O2' S1 C15 F1 . . . . -57.7(9) ?
    O2 S1 C15 F2' . . . . 50.2(9) ?
    O3 S1 C15 F2' . . . . 173.7(4) ?
    O4 S1 C15 F2' . . . . -67.0(4) ?
    O2' S1 C15 F2' . . . . 55.9(9) ?
    O2 S1 C15 F1' . . . . -57.8(8) ?
    O3 S1 C15 F1' . . . . 65.6(3) ?
    O4 S1 C15 F1' . . . . -175.0(3) ?
    O2' S1 C15 F1' . . . . -52.2(8) ?
    O2 S1 C15 F2 . . . . 71.3(9) ?
    O3 S1 C15 F2 . . . . -165.3(4) ?
    O4 S1 C15 F2 . . . . -45.9(4) ?
    O2' S1 C15 F2 . . . . 76.9(9) ?
    O2 S1 C15 F3 . . . . -175.1(8) ?
    O3 S1 C15 F3 . . . . -51.7(3) ?
    O4 S1 C15 F3 . . . . 67.7(3) ?
    O2' S1 C15 F3 . . . . -169.4(8) ?
    O5 S2 C16 F6 . . . . -178.0(3) ?
    O6 S2 C16 F6 . . . . 60.8(3) ?
    O7 S2 C16 F6 . . . . -57.8(3) ?
    O5 S2 C16 F5 . . . . -57.9(3) ?
    O6 S2 C16 F5 . . . . -179.2(3) ?
    O7 S2 C16 F5 . . . . 62.3(3) ?
    O5 S2 C16 F4 . . . . 62.0(3) ?
    O6 S2 C16 F4 . . . . -59.3(3) ?
    O7 S2 C16 F4 . . . . -177.8(2) ?
loop_
    _geom_hbond_atom_site_label_D
    _geom_hbond_atom_site_label_H
    _geom_hbond_atom_site_label_A
    _geom_hbond_site_symmetry_A
    _geom_hbond_distance_DH
    _geom_hbond_distance_HA
    _geom_hbond_distance_DA
    _geom_hbond_angle_DHA
    N1 H1N O4 . 0.86(2) 1.93(2) 2.783(3) 171(3)
    N2 H2N O7 . 0.87(2) 1.97(2) 2.826(3) 169(3)
    C2 H2A O6 3_766 0.95 2.36 3.170(4) 142.4
    C6 H6B O6 3_766 0.98 2.50 3.383(4) 149.1
    C7 H7B O3 4_666 0.98 2.47 3.421(4) 163.8
    C9 H9A O3 3_666 0.95 2.44 3.293(4) 148.8
    C12 H12A O5 4_565 0.95 2.26 3.168(4) 160.1
    C14 H14A O6 . 0.98 2.52 3.436(4) 154.9
_iucr_refine_instructions_details
;
TITL umd47 in P2(1)/n
CELL 0.71073  12.7397  11.3610  15.6109  90.000 101.405  90.000
ZERR    4.00   0.0018   0.0016   0.0024   0.000   0.004   0.000
LATT  1
SYMM 0.5-X, 0.5+Y, 0.5-Z
SFAC C H N O S  F
UNIT 64 72 8 28 8  24
TEMP -173
OMIT -1 0 1
L.S. 12
BOND $h
ACTA 50
CONF
DFIX 0.87 0.02 N1 H1N N2 H2N
SIZE 0.10 0.18 0.24
REM PALE YELLOW TO COLORLESS BLOCK
FMAP 2
PLAN 10
HTAB 3
HTAB N1 O4
HTAB N2 O7
htab n2 o6
eqiv $1  2-x, 1-y, 1-z
eqiv $2  0.5+x, 0.5-y, 0.5+z
eqiv $3  x-.5, 0.5-y, z-0.5
eqiv $4  1-x, 1-y, 1-z
htab c2 o6_$1
htab c6 o6_$1
htab c7 o3_$2
htab c9 o3_$4
htab c12 o5_$3
htab c14 o6
SADI  0.005  C15 F1 C15 F2 C15 F3 C15 F1' C15 F2' C15 F3'
SADI  0.01  F1 F2 F1 F3 F2 F3  F1' F2' F1' F3' F2' F3'
EADP F1 F1' F2 F2' F3 F3'
ISOR 0.01 O2 O2'
dfix 1.44 0.01  s1 o2 s1 o2'  s1 o3   S1 O4
dfix 2.41 0.02 o2 o3 o2 o4 o3 o4 o2' o3 o2' o4
WGHT    0.048600    3.657700
FVAR       0.12309   0.52011   0.63516
S1    5    0.300736    0.218041    0.304505    11.00000    0.01695    0.02478 =
         0.03081   -0.00911    0.00294   -0.00009
S2    5    1.285594    0.286628    0.841229    11.00000    0.01878    0.03571 =
         0.02077    0.01325   -0.00382   -0.00526
PART   1
F1    6    0.258176   -0.015920    0.331599    21.00000    0.07195    0.02931 =
         0.06140    0.03802   -0.02518   -0.01706
F2    6    0.359224    0.063494    0.442322    21.00000    0.07195    0.02931 =
         0.06140    0.03802   -0.02518   -0.01706
F3    6    0.194235    0.117205    0.401414    21.00000    0.07195    0.02931 =
         0.06140    0.03802   -0.02518   -0.01706
PART   2
F1'   6    0.268588    0.004360    0.306302   -21.00000    0.07195    0.02931 =
         0.06140    0.03802   -0.02518   -0.01706
F2'   6    0.386269    0.070995    0.413298   -21.00000    0.07195    0.02931 =
         0.06140    0.03802   -0.02518   -0.01706
F3'   6    0.215078    0.089067    0.419878   -21.00000    0.07195    0.02931 =
         0.06140    0.03802   -0.02518   -0.01706
PART   0
F4    6    1.458306    0.394424    0.922671    11.00000    0.02947    0.07220 =
         0.05172    0.01179   -0.01258   -0.02134
F5    6    1.338931    0.367605    1.001270    11.00000    0.05474    0.03714 =
         0.03268   -0.00341   -0.00117    0.00257
F6    6    1.315779    0.501563    0.901763    11.00000    0.06560    0.02729 =
         0.08371    0.01715   -0.02402   -0.00999
O1    4    0.818023    0.559367    0.515204    11.00000    0.01256    0.02182 =
         0.02255    0.00699   -0.00286   -0.00229
PART   3
O2    4    0.388292    0.177803    0.268273    31.00000    0.04971    0.05991 =
         0.09645   -0.02381    0.04067    0.01064
PART   4
O2'   4    0.379643    0.206104    0.248895   -31.00000    0.03482    0.03916 =
         0.04708   -0.01112    0.01702    0.00294
PART   0
O3    4    0.196727    0.230722    0.249725    11.00000    0.03519    0.02931 =
         0.03176   -0.00495   -0.01389   -0.00274
O4    4    0.328382    0.309143    0.369985    11.00000    0.01939    0.02422 =
         0.02790   -0.00558   -0.00190   -0.00317
O5    4    1.331828    0.176235    0.872942    11.00000    0.02696    0.03563 =
         0.02022    0.00453   -0.00021    0.00240
O6    4    1.310135    0.325956    0.759799    11.00000    0.03311    0.07082 =
         0.02574    0.02437   -0.00375   -0.01479
O7    4    1.174004    0.301228    0.846149    11.00000    0.02024    0.03772 =
         0.03542    0.01316   -0.00242   -0.00159
N1    3    0.536769    0.390781    0.425203    11.00000    0.01182    0.02015 =
         0.01651   -0.00074   -0.00043   -0.00032
H1N   2    0.475494    0.357750    0.407523    11.00000   -1.20000
N2    3    1.055893    0.423332    0.700799    11.00000    0.01363    0.02387 =
         0.01516    0.00206   -0.00043    0.00181
H2N   2    1.099401    0.386358    0.742103    11.00000   -1.20000
C1    1    0.724928    0.498840    0.488209    11.00000    0.01175    0.01844 =
         0.01811   -0.00067    0.00134    0.00109
C2    1    0.659881    0.539416    0.411604    11.00000    0.01611    0.02247 =
         0.01682    0.00577    0.00395    0.00146
AFIX  43
H2A   2    0.681127    0.605180    0.381508    11.00000   -1.20000
AFIX   0
C3    1    0.564633    0.483259    0.380048    11.00000    0.01618    0.02126 =
         0.01568    0.00185    0.00355    0.00419
C4    1    0.598667    0.348538    0.499461    11.00000    0.01547    0.01841 =
         0.01483    0.00122    0.00196    0.00206
C5    1    0.694229    0.403999    0.533398    11.00000    0.01468    0.02130 =
         0.01297    0.00237    0.00025    0.00233
AFIX  43
H5A   2    0.737923    0.377789    0.586468    11.00000   -1.20000
AFIX   0
C6    1    0.489091    0.516964    0.297864    11.00000    0.01746    0.03399 =
         0.01906    0.00705   -0.00259    0.00051
AFIX 137
H6A   2    0.471071    0.447170    0.260999    11.00000   -1.50000
H6B   2    0.522972    0.575895    0.266359    11.00000   -1.50000
H6C   2    0.423660    0.549945    0.312307    11.00000   -1.50000
AFIX   0
C7    1    0.560548    0.241198    0.538670    11.00000    0.02180    0.02620 =
         0.02499    0.00705   -0.00371   -0.00536
AFIX 137
H7A   2    0.483986    0.248978    0.538874    11.00000   -1.50000
H7B   2    0.600335    0.231865    0.598772    11.00000   -1.50000
H7C   2    0.572222    0.172075    0.504180    11.00000   -1.50000
AFIX   0
C8    1    0.897894    0.510604    0.578850    11.00000    0.01037    0.02075 =
         0.01751    0.00499    0.00122   -0.00267
C9    1    0.932001    0.573779    0.654266    11.00000    0.01616    0.02049 =
         0.02280   -0.00009    0.00494    0.00149
AFIX  43
H9A   2    0.900554    0.647466    0.663142    11.00000   -1.20000
AFIX   0
C10   1    1.013463    0.527005    0.716919    11.00000    0.01718    0.02637 =
         0.01724   -0.00204    0.00276   -0.00017
C11   1    1.024795    0.360178    0.626859    11.00000    0.01430    0.02115 =
         0.01895    0.00054    0.00117   -0.00188
C12   1    0.944319    0.404862    0.563163    11.00000    0.01384    0.02361 =
         0.01500   -0.00181    0.00020   -0.00277
AFIX  43
H12A  2    0.921223    0.363980    0.509668    11.00000   -1.20000
AFIX   0
C13   1    1.056357    0.585115    0.802479    11.00000    0.03671    0.04226 =
         0.02430   -0.01223   -0.00373    0.00949
AFIX 137
H13A  2    1.053379    0.529830    0.850129    11.00000   -1.50000
H13B  2    1.013077    0.654701    0.808822    11.00000   -1.50000
H13C  2    1.130765    0.608949    0.804639    11.00000   -1.50000
AFIX   0
C14   1    1.078029    0.244903    0.619870    11.00000    0.02261    0.02401 =
         0.03034   -0.00244   -0.00335    0.00344
AFIX 137
H14A  2    1.153663    0.250268    0.648349    11.00000   -1.50000
H14B  2    1.072541    0.224688    0.558114    11.00000   -1.50000
H14C  2    1.042925    0.183868    0.648547    11.00000   -1.50000
AFIX   0
C15   1    0.285426    0.090145    0.368617    11.00000    0.04032    0.02543 =
         0.08045    0.00381   -0.03251   -0.00910
C16   1    1.353094    0.393252    0.920911    11.00000    0.03317    0.03221 =
         0.04124    0.01106   -0.00920   -0.00666
HKLF 4
REM  umd47 in P2(1)/n
REM R1 =  0.0490 for   3546 Fo > 4sig(Fo)  and  0.0621 for all   4360 data
REM    316 parameters refined using     53 restraints
END
;
data_New_Global_Publ_Block
_journal_date_recd_electronic     2013-10-01
_journal_date_accepted     2013-10-08
_journal_name_full     'Acta Crystallographica, Section E'
_journal_year     2013
_journal_volume     69
_journal_issue     11
_journal_page_first     o1633
_journal_page_last     o1634
_journal_paper_category     QO
_journal_paper_doi     10.1107/S1600536813027505
_journal_coeditor_code     FF2121
_publ_contact_author_name     DavidManke
_publ_contact_author_address
;
285 Old Westport Road
North Dartmouth
MA 02719
USA
;
_publ_contact_author_email     dmanke@umassd.edu
_publ_contact_author_fax     (508)999-9167
_publ_contact_author_phone     (508)910-6554
_publ_section_title
;
4,4'-Oxybis(2,6-dimethylpyridinium) bis(trifluoromethanesulfonate)
;
loop_
    _publ_author_name
    _publ_author_footnote
    _publ_author_address
    'Stubbs, Amanda W.' .
;
Department of Chemistry and Biochemistry
University of Massachusetts Dartmouth
285 Old Westport Road
North Dartmouth, MA 02747, USA
;
    'Golen, James A.' .
;
Department of Chemistry
University of California, San Diego
9500 Gilman Drive
La Jolla, CA 92093, USA
;
    'Rheingold, Arnold L.' .
;
Department of Chemistry
University of California, San Diego
9500 Gilman Drive
La Jolla, CA 92093, USA
;
    'Manke, David R.' .
;
Department of Chemistry and Biochemistry
University of Massachusetts Dartmouth
285 Old Westport Road
North Dartmouth, MA 02747, USA
;
