# Supplementary material for: 4,4′-Oxybis(2,6-di­methyl­pyridinium) bis­(tri­fluoro­methane­sulfonate)
Source: Acta Crystallogr Sect E Struct Rep Online. 2013 Oct 12;69(Pt 11):o1633–4. doi: 10.1107/S1600536813027505 (PMC3884303; doi:10.1107/S1600536813027505)
Supplement: Supplementary file 2 [file e-69-o1633-Isup2.hkl]

# 
# h,k,l, Fc-squared, Fo-squared, sigma(Fo-squared) and status flag 
# 
data_I
_shelx_title ' umd47 in P2(1)/n' 
_shelx_refln_list_code          4 
_shelx_F_calc_maximum      253.16 
_exptl_crystal_F_000      1080.00 
_reflns_d_resolution_high  0.8100 
 
loop_ 
 _symmetry_equiv_pos_as_xyz 
 'x, y, z' 
 '-x+1/2, y+1/2, -z+1/2' 
 '-x, -y, -z' 
 'x-1/2, -y-1/2, z-1/2' 
 
_cell_length_a    12.7397 
_cell_length_b    11.3610 
_cell_length_c    15.6109 
_cell_angle_alpha  90.000 
_cell_angle_beta  101.405 
_cell_angle_gamma  90.000 
 
_shelx_F_squared_multiplier     1.000 
 
loop_ 
 _refln_index_h 
 _refln_index_k 
 _refln_index_l 
 _refln_F_squared_calc 
 _refln_F_squared_meas 
 _refln_F_squared_sigma 
 _refln_observed_status 
   2   0   0    13348.35    14013.55    136.28 o 
   4   0   0     1186.94     1037.47     13.69 o 
   6   0   0     5557.47     5721.44     68.29 o 
   8   0   0    18833.20    19310.84    221.30 o 
  10   0   0     1135.86     1066.85     21.84 o 
  12   0   0      702.37      611.39     20.79 o 
  14   0   0       22.81        1.98     17.16 o 
   2   1   0     5321.37     5525.11     46.10 o 
   3   1   0     2385.55     2414.53     20.92 o 
   4   1   0    18048.44    17966.00    136.05 o 
   5   1   0     6199.20     6368.25     49.94 o 
   6   1   0      383.85      352.45      6.17 o 
   7   1   0       33.19       49.55      3.35 o 
   8   1   0       37.36       50.63      3.58 o 
   9   1   0       43.75       84.50      4.50 o 
  10   1   0      656.92      626.59     13.08 o 
  11   1   0       49.37       31.40      6.34 o 
  12   1   0       22.00       40.61      7.83 o 
  13   1   0       51.42       44.54      8.02 o 
  14   1   0      138.37      134.50     10.69 o 
  15   1   0       65.24       52.53     15.51 o 
   0   2   0      471.05      398.62      6.27 o 
   1   2   0        0.00       -1.70      1.70 o 
   2   2   0     9215.50     9054.90    152.86 o 
   3   2   0        1.35       12.14      1.97 o 
   4   2   0     1168.72     1340.21     14.87 o 
   5   2   0      614.80      741.35     10.93 o 
   6   2   0      810.08      841.35     14.11 o 
   7   2   0     2171.03     2326.49     24.01 o 
   8   2   0     2257.57     2345.32     29.82 o 
   9   2   0      234.45      237.51      9.76 o 
  10   2   0     2037.22     2086.20     32.50 o 
  11   2   0      687.54      604.98     15.94 o 
  12   2   0      624.05      602.79     16.57 o 
  13   2   0       68.11       49.78      8.82 o 
  14   2   0       69.26       69.35      9.92 o 
  15   2   0       36.26       44.20     18.81 o 
   1   3   0       38.17       26.04      1.86 o 
   2   3   0      166.56      188.18      9.77 o 
   3   3   0      313.98      280.71     14.52 o 
   4   3   0     5479.54     5327.68     57.76 o 
   5   3   0       46.11       41.16      2.72 o 
   6   3   0     4333.59     4159.84     42.74 o 
   7   3   0      206.59      205.52      7.15 o 
   8   3   0     2782.33     2494.01     31.65 o 
   9   3   0      273.60      294.25     10.86 o 
  10   3   0      144.75      131.35     12.10 o 
  11   3   0       19.04       15.23      6.45 o 
  12   3   0      781.76      838.96     20.03 o 
  13   3   0       27.38       15.09     10.67 o 
  14   3   0      276.56      306.35     24.13 o 
  15   3   0      123.40      118.52     17.39 o 
   0   4   0     2213.98     2393.94     36.38 o 
   1   4   0      695.07      567.88     10.68 o 
   2   4   0     6880.00     6907.62     82.79 o 
   3   4   0     1563.38     1551.25     33.14 o 
   4   4   0     1373.46     1308.48     23.66 o 
   5   4   0      228.36      231.57      5.77 o 
   6   4   0      437.89      465.72      9.21 o 
   7   4   0       47.37       56.72      4.46 o 
   8   4   0       71.27       59.55      5.07 o 
   9   4   0      144.19      191.56     10.58 o 
  10   4   0     2160.92     2324.44     64.98 o 
  11   4   0      106.47       98.16      9.72 o 
  12   4   0       20.77        3.67      6.64 o 
  13   4   0       24.33       23.44      7.70 o 
  14   4   0      659.53      711.98     24.37 o 
   1   5   0        0.04        9.38      2.55 o 
   2   5   0     1384.23     1496.97     31.82 o 
   3   5   0      147.17      183.16     10.96 o 
   4   5   0       16.13        9.18      4.95 o 
   5   5   0       15.31       42.85      6.22 o 
   6   5   0      104.54      138.38      4.80 o 
   7   5   0     1375.70     1391.76     19.48 o 
   8   5   0      138.72      149.85      7.00 o 
   9   5   0        0.13       -3.18      5.66 o 
  10   5   0     1563.33     1646.02     28.36 o 
  11   5   0      323.54      321.94     13.25 o 
  12   5   0      129.23      127.41     10.30 o 
  13   5   0      943.78      923.31     35.19 o 
  14   5   0       28.55        5.24     10.21 o 
   0   6   0      593.55      321.84     10.02 o 
   1   6   0      562.02      604.04      9.64 o 
   2   6   0      924.98     1343.15     19.53 o 
   3   6   0      895.01      829.43     25.74 o 
   4   6   0       73.12       45.25      6.30 o 
   5   6   0       41.72       40.35      6.70 o 
   6   6   0      650.27      548.20     16.48 o 
   7   6   0        0.04        2.77      6.28 o 
   8   6   0     2352.31     2393.96     50.97 o 
   9   6   0      256.61      242.79     10.86 o 
  10   6   0      190.53      210.54     11.89 o 
  11   6   0      324.23      381.68     19.17 o 
  12   6   0     1240.47     1133.47     28.34 o 
  13   6   0        1.15        2.96      9.35 o 
   1   7   0     3139.54     3325.11     61.69 o 
   2   7   0      579.97      596.30     11.38 o 
   3   7   0     1537.77     1406.95     24.77 o 
   4   7   0      534.08      455.95     16.84 o 
   5   7   0       18.25       26.50      6.50 o 
   6   7   0       64.49       48.57      7.66 o 
   7   7   0       96.54       94.50      9.85 o 
   8   7   0       19.54       20.13     10.73 o 
   9   7   0     1122.30     1003.94     33.84 o 
  10   7   0       56.99       61.82      8.77 o 
  11   7   0      170.10      158.54     10.82 o 
  12   7   0       85.10      104.76     17.39 o 
  13   7   0       94.31       99.61     18.60 o 
   0   8   0      379.56      480.46     12.93 o 
   1   8   0     1020.92      999.36     18.81 o 
   2   8   0      261.16      210.63      9.31 o 
   3   8   0      682.95      623.14     11.87 o 
   4   8   0      941.20     1044.09     23.16 o 
   5   8   0       95.32       81.54      8.74 o 
   6   8   0      291.52      327.38     19.37 o 
   7   8   0      404.76      416.49     43.56 o 
   8   8   0      190.03      232.54     29.04 o 
   9   8   0      295.27      231.92     20.05 o 
  10   8   0        9.54        4.15     12.97 o 
  11   8   0      309.00      201.51     31.02 o 
  12   8   0       37.30       39.29     15.79 o 
   1   9   0     1040.99     1046.94     31.35 o 
   2   9   0     1127.72     1058.56     21.62 o 
   3   9   0      333.31      248.75     15.42 o 
   4   9   0       45.66       30.52     10.56 o 
   5   9   0      708.33      603.13     24.26 o 
   6   9   0      256.90      292.63     19.47 o 
   7   9   0        7.59        2.43     10.90 o 
   8   9   0      407.47      424.29     24.72 o 
   9   9   0       42.86       48.67     14.23 o 
  10   9   0       56.69       47.56     19.47 o 
  11   9   0      216.77      218.35     26.73 o 
   0  10   0     3530.78     3773.60    102.31 o 
   1  10   0        0.06        3.26      7.42 o 
   2  10   0     1572.09     1646.84     47.52 o 
   3  10   0        4.91       -1.39      6.28 o 
   4  10   0      712.91      780.86     39.60 o 
   5  10   0      223.61      211.22     24.42 o 
   6  10   0        3.20        5.68     10.70 o 
   7  10   0      623.44      646.22     28.94 o 
   8  10   0      227.88      194.16     20.79 o 
   9  10   0      499.44      604.68    112.87 o 
  10  10   0       17.30       16.49     14.70 o 
   1  11   0        2.33        6.96     12.54 o 
   2  11   0      379.88      404.06     29.04 o 
   3  11   0        1.20        6.83      6.95 o 
   4  11   0       45.80       42.72      6.69 o 
   5  11   0      626.09      611.88     38.94 o 
   6  11   0      366.15      363.04     34.32 o 
   7  11   0        0.79        9.90     17.82 o 
   8  11   0      112.03      159.08     27.06 o 
   9  11   0        8.71      -15.18     19.80 o 
   0  12   0       65.46      131.35     18.48 o 
   1  12   0       25.32       49.84     13.20 o 
   2  12   0      297.96      224.45     14.91 o 
   3  12   0       47.28       60.37     14.52 o 
   4  12   0       13.44       -7.26     15.84 o 
   5  12   0      604.41      556.44     39.60 o 
   6  12   0      751.33      736.64     44.22 o 
   7  12   0      246.45      215.84     31.02 o 
   1  13   0      254.03      218.30     34.98 o 
   2  13   0      194.01      202.79     14.88 o 
   3  13   0        0.16      -15.84     15.84 o 
   4  13   0      128.50       99.67     22.44 o 
   5  13   0        0.10       32.34     20.46 o 
   0  14   0      643.42      767.00     38.94 o 
 -15   0   1      148.64      192.74     27.72 o 
 -13   0   1        1.57        5.35      7.26 o 
 -11   0   1      669.61      560.40     15.41 o 
  -9   0   1       47.40       34.77      6.16 o 
  -7   0   1     3644.45     4311.87     53.10 o 
  -5   0   1     2392.78     2192.46     28.19 o 
  -3   0   1     1834.22     1920.15     21.60 o 
   3   0   1     7168.64     6548.04     88.46 o 
   5   0   1       17.43       15.33      4.16 o 
   7   0   1     4188.18     4293.66     62.23 o 
   9   0   1     1996.27     2104.88     36.85 o 
  11   0   1      553.63      523.14     15.07 o 
  13   0   1        3.29        4.39      8.25 o 
  15   0   1      162.33      153.80     27.06 o 
 -15   1   1        9.77       14.28     13.98 o 
 -14   1   1        0.38        5.04      6.86 o 
 -13   1   1      603.87      641.35     19.37 o 
 -12   1   1      493.31      476.32     14.42 o 
 -11   1   1      108.89      116.82      8.11 o 
 -10   1   1       34.63       42.52      3.85 o 
  -9   1   1        0.03        7.93      2.71 o 
  -8   1   1      187.07      161.65      4.74 o 
  -7   1   1     1182.68     1240.33     13.19 o 
  -6   1   1      258.77      279.38      4.94 o 
  -5   1   1      775.70      856.36      8.89 o 
  -4   1   1     1697.37     1500.90     14.20 o 
  -3   1   1     1150.55     1188.55     11.21 o 
  -2   1   1      101.80       94.18      2.30 o 
   1   1   1      188.33      156.54      4.54 o 
   2   1   1    16777.52    17029.90    149.09 o 
   3   1   1      229.18      241.69      4.19 o 
   4   1   1      574.31      545.21      7.13 o 
   5   1   1     2566.42     2733.47     28.82 o 
   6   1   1      110.33      102.25      3.90 o 
   7   1   1       29.10       29.09      3.30 o 
   8   1   1     2354.31     2732.08     29.91 o 
   9   1   1      598.26      529.72      9.63 o 
  10   1   1       78.58      108.55      7.04 o 
  11   1   1      402.97      374.96     12.68 o 
  12   1   1        1.94       -4.85      6.52 o 
  13   1   1       51.27       34.23      8.11 o 
  14   1   1      369.63      316.64     22.81 o 
  15   1   1        0.87        0.73     12.97 o 
 -15   2   1      212.00      250.33     21.70 o 
 -14   2   1      103.46       91.76     10.56 o 
 -13   2   1      937.73      883.68     23.44 o 
 -12   2   1     1389.74     1145.46     23.06 o 
 -11   2   1     1370.93     1413.16     38.49 o 
 -10   2   1        3.57       -6.26      6.29 o 
  -9   2   1     1760.41     1776.45     29.46 o 
  -8   2   1      468.71      446.98     10.02 o 
  -7   2   1     1596.73     1679.26     17.11 o 
  -6   2   1      250.32      303.74      5.67 o 
  -5   2   1      300.75      341.62     10.88 o 
  -4   2   1        9.58        7.35      2.30 o 
  -3   2   1      667.90      642.58     11.86 o 
  -2   2   1    27406.46    27092.88    280.96 o 
  -1   2   1      178.17      206.65      3.34 o 
   0   2   1    16940.44    16871.81    261.39 o 
   1   2   1      791.66      772.33      8.82 o 
   2   2   1      675.24      651.31      7.66 o 
   3   2   1     2358.53     2235.29     28.95 o 
   4   2   1     1167.61     1222.03     14.09 o 
   5   2   1      581.65      501.94      7.35 o 
   6   2   1     1124.26     1430.67     15.86 o 
   7   2   1     1452.09     1600.53     19.68 o 
   8   2   1       42.07       59.71      5.06 o 
   9   2   1      178.40      208.12     10.74 o 
  10   2   1     2103.95     2039.39     32.13 o 
  11   2   1      428.59      455.72     18.20 o 
  12   2   1      315.38      299.92     18.10 o 
  13   2   1      278.12      298.04     14.99 o 
  14   2   1        1.00       -5.80      9.68 o 
  15   2   1      316.85      328.77     24.22 o 
 -15   3   1      150.50      119.09     16.97 o 
 -14   3   1        6.79       -7.98      7.98 o 
 -13   3   1       28.61       24.35      7.44 o 
 -12   3   1        0.37       -5.98      5.98 o 
 -11   3   1      672.24      659.83     16.78 o 
 -10   3   1     1656.02     1556.45     26.74 o 
  -9   3   1      823.08      846.13     17.51 o 
  -8   3   1     1442.91     1504.05     21.40 o 
  -7   3   1       17.95        6.71      2.82 o 
  -6   3   1      414.32      382.29      6.19 o 
  -5   3   1      235.01      249.59      5.20 o 
  -4   3   1      670.92      675.78     20.08 o 
  -3   3   1     3315.51     3126.67     34.42 o 
  -2   3   1     1306.46     1251.37     19.53 o 
  -1   3   1     5424.01     5243.88     56.49 o 
   0   3   1     2702.36     2590.18     33.79 o 
   1   3   1        7.23        0.01      1.92 o 
   2   3   1        8.41       -3.11      3.62 o 
   3   3   1      311.48      307.50      6.39 o 
   4   3   1      288.36      295.88      5.75 o 
   5   3   1      325.53      356.97      6.13 o 
   6   3   1      500.16      377.35      7.28 o 
   7   3   1      743.54      871.24     14.26 o 
   8   3   1      366.22      329.13      9.30 o 
   9   3   1        0.62        1.56      5.26 o 
  10   3   1      932.43      867.53     18.92 o 
  11   3   1      569.15      660.17     17.18 o 
  12   3   1      185.57      232.41     15.26 o 
  13   3   1        0.36        8.97      7.04 o 
  14   3   1      983.09      923.10     25.35 o 
 -14   4   1       23.22       14.69     11.55 o 
 -13   4   1      334.54      310.04     14.32 o 
 -12   4   1      414.86      469.23     15.57 o 
 -11   4   1        8.66        5.39      6.29 o 
 -10   4   1      138.32      177.69     14.62 o 
  -9   4   1      505.76      556.25     16.29 o 
  -8   4   1      236.97      217.48      9.34 o 
  -7   4   1      518.66      502.13     10.12 o 
  -6   4   1       12.94       -1.43      2.88 o 
  -5   4   1     1502.34     1616.93     45.57 o 
  -4   4   1      606.37      535.67     18.91 o 
  -3   4   1        0.30        1.55      4.37 o 
  -2   4   1      667.76      802.14     10.91 o 
  -1   4   1     4065.11     4085.06     69.93 o 
   0   4   1     4366.08     4523.46     50.83 o 
   1   4   1      172.00      140.60      5.41 o 
   2   4   1    12427.74    12611.58    154.82 o 
   3   4   1        0.01       33.44      3.08 o 
   4   4   1      796.54     1036.58     20.12 o 
   5   4   1       56.03       49.26      5.05 o 
   6   4   1       20.19       42.33      5.55 o 
   7   4   1       52.38       47.28      3.42 o 
   8   4   1     2918.21     2793.30     35.04 o 
   9   4   1     1449.02     1404.92     26.30 o 
  10   4   1     4656.89     4342.04     59.36 o 
  11   4   1     1371.03     1352.51     25.53 o 
  12   4   1      859.33      757.50     22.77 o 
  13   4   1       39.15       34.66      8.26 o 
  14   4   1      184.30      168.85     13.41 o 
 -14   5   1      459.03      430.89     20.38 o 
 -13   5   1      482.73      477.71     19.94 o 
 -12   5   1      390.40      397.67     15.91 o 
 -11   5   1      129.38      120.54     12.12 o 
 -10   5   1      905.45     1029.74     20.93 o 
  -9   5   1       10.62       16.15      6.10 o 
  -8   5   1     8046.13     8075.17     88.95 o 
  -7   5   1      345.86      412.01      8.85 o 
  -6   5   1      841.04      881.55     16.40 o 
  -5   5   1      784.20      773.55     17.97 o 
  -4   5   1       76.14      114.75      7.66 o 
  -3   5   1     2311.72     2632.92     40.68 o 
  -2   5   1      634.13      578.61     10.08 o 
  -1   5   1     6663.95     6920.83     83.99 o 
   0   5   1        9.75        4.04      2.82 o 
   1   5   1     2926.96     2844.56     32.27 o 
   2   5   1     1574.16     1578.79     21.82 o 
   3   5   1        3.85        0.95      2.57 o 
   4   5   1     3812.66     3856.45     73.28 o 
   5   5   1     2463.75     2834.32     33.30 o 
   6   5   1     1904.93     1841.95     23.77 o 
   7   5   1        6.20       20.51      3.65 o 
   8   5   1      922.01      877.69     17.66 o 
   9   5   1      430.75      431.80     14.10 o 
  10   5   1        3.74       11.44      6.01 o 
  11   5   1       10.27       13.36      6.87 o 
  12   5   1      174.94      205.75     20.58 o 
  13   5   1       39.17       52.35     11.04 o 
  14   5   1      493.93      631.65     23.97 o 
 -14   6   1      777.83      813.50     25.74 o 
 -13   6   1      277.32      234.32     16.65 o 
 -12   6   1      504.28      547.53     20.00 o 
 -11   6   1      255.87      229.15     12.86 o 
 -10   6   1      694.51      690.52     27.98 o 
  -9   6   1      453.48      436.15     12.77 o 
  -8   6   1      655.50      648.77     11.80 o 
  -7   6   1     2809.53     2871.64     48.48 o 
  -6   6   1       50.40       54.27      7.38 o 
  -5   6   1      245.45      212.57     10.67 o 
  -4   6   1      214.49      174.56      9.48 o 
  -3   6   1     2232.02     2000.47     24.08 o 
  -2   6   1     1537.42     1508.49     21.53 o 
  -1   6   1      784.38      614.84     11.11 o 
   0   6   1     2511.95     2328.38     27.74 o 
   1   6   1     1464.10     1294.09     16.76 o 
   2   6   1     5808.94     6532.87     79.82 o 
   3   6   1      174.95      118.53      4.59 o 
   4   6   1       35.98        4.09      6.95 o 
   5   6   1     1091.18     1304.82     56.44 o 
   6   6   1      432.08      425.95     18.15 o 
   7   6   1       54.81       92.77      5.18 o 
   8   6   1     4235.94     4290.41     57.58 o 
   9   6   1      823.28      820.52     20.32 o 
  10   6   1     1322.27     1468.93     30.76 o 
  11   6   1        3.23        7.16      9.51 o 
  12   6   1      679.70      659.04     21.70 o 
  13   6   1      170.61      195.53     25.24 o 
 -13   7   1       22.30        7.92     14.45 o 
 -12   7   1       74.93       71.17     15.79 o 
 -11   7   1        1.63        1.29      6.66 o 
 -10   7   1     1792.95     1714.47     33.00 o 
  -9   7   1      455.34      427.65     24.47 o 
  -8   7   1       52.12       65.67     12.11 o 
  -7   7   1      772.16      859.19     22.25 o 
  -6   7   1      119.90      150.13     14.40 o 
  -5   7   1       89.18       79.83      8.88 o 
  -4   7   1       61.21       42.93      6.70 o 
  -3   7   1     1555.40     1537.75     21.87 o 
  -2   7   1      292.17      292.93      7.93 o 
  -1   7   1      353.60      457.00     10.98 o 
   0   7   1      936.02      839.75     12.91 o 
   1   7   1       59.54       57.70      4.00 o 
   2   7   1        5.03        5.33      3.49 o 
   3   7   1       48.78       77.31      4.33 o 
   4   7   1      819.53      691.31     43.89 o 
   5   7   1      252.64      290.39     17.03 o 
   6   7   1     2987.09     2827.24     47.98 o 
   7   7   1      424.59      435.56     21.47 o 
   8   7   1     1387.95     1395.90     60.07 o 
   9   7   1       14.23        8.64      5.25 o 
  10   7   1        5.76       13.52      6.58 o 
  11   7   1       33.38        9.15      7.45 o 
  12   7   1      549.45      626.77     32.01 o 
  13   7   1       64.13      103.49     24.09 o 
 -12   8   1      477.32      377.88     27.30 o 
 -11   8   1      167.34      159.46     19.37 o 
 -10   8   1      325.05      305.32     23.10 o 
  -9   8   1        5.46       -9.84     14.52 o 
  -8   8   1      718.90      618.59     27.06 o 
  -7   8   1      485.85      533.49     23.80 o 
  -6   8   1      347.60      455.30     21.67 o 
  -5   8   1       99.91      146.42     10.39 o 
  -4   8   1     2769.49     2868.47     47.25 o 
  -3   8   1        1.37       -3.06      3.06 o 
  -2   8   1     3775.80     3625.70     47.45 o 
  -1   8   1       24.36        1.12      3.20 o 
   0   8   1     5608.54     5521.24     56.58 o 
   1   8   1      663.61      701.64     11.61 o 
   2   8   1     2031.57     1939.48     27.91 o 
   3   8   1     3274.25     3192.50     42.33 o 
   4   8   1       36.27       46.45     14.85 o 
   5   8   1        0.18        2.34     11.22 o 
   6   8   1      805.79      825.42     28.47 o 
   7   8   1      777.39      754.92     28.46 o 
   8   8   1      637.91      608.15     27.77 o 
   9   8   1       47.84       38.35     13.04 o 
  10   8   1     1517.30     1429.75     52.48 o 
  11   8   1      135.68      128.53     18.86 o 
  12   8   1      809.33      744.45     34.53 o 
 -11   9   1      223.37      253.70     38.94 o 
 -10   9   1      234.96      242.83     30.36 o 
  -9   9   1       10.08       -0.33     12.60 o 
  -8   9   1     1303.55     1354.05     40.61 o 
  -7   9   1      319.30      272.44     23.43 o 
  -6   9   1     2999.08     2996.55     66.03 o 
  -5   9   1      165.12      146.07     14.45 o 
  -4   9   1      378.08      386.30     28.51 o 
  -3   9   1      323.17      297.21      9.84 o 
  -2   9   1      153.54      142.19      7.43 o 
  -1   9   1        8.17       18.85      7.42 o 
   0   9   1     1847.44     1789.35     58.09 o 
   1   9   1      460.37      422.07     18.48 o 
   2   9   1     3193.91     3357.32     52.74 o 
   3   9   1       45.43       49.61      6.15 o 
   4   9   1      294.70      352.39     18.65 o 
   5   9   1      137.04      150.85     14.45 o 
   6   9   1      179.23      258.39     18.43 o 
   7   9   1      123.44      122.75     15.16 o 
   8   9   1       63.25       44.34     14.52 o 
   9   9   1        0.35       -4.08     13.20 o 
  10   9   1        2.15        7.94     13.51 o 
  11   9   1       24.79      -13.04     13.04 o 
 -10  10   1       72.71       80.00     17.25 o 
  -9  10   1       37.72       20.66     27.06 o 
  -8  10   1      415.59      437.63     25.19 o 
  -7  10   1       22.36       42.63     16.17 o 
  -6  10   1       83.57       85.65     13.76 o 
  -5  10   1      476.33      537.29     33.66 o 
  -4  10   1      338.34      361.10     12.99 o 
  -3  10   1       50.94       90.91      8.99 o 
  -2  10   1     1267.09     1280.32     30.83 o 
  -1  10   1        7.35       -1.20      7.42 o 
   0  10   1      770.94      730.02     22.40 o 
   1  10   1       59.99       84.18     10.14 o 
   2  10   1      632.02      497.05     18.24 o 
   3  10   1        1.99       11.51      6.43 o 
   4  10   1        0.15        7.92     14.52 o 
   5  10   1      383.07      386.80     31.68 o 
   6  10   1      732.14      680.70     27.77 o 
   7  10   1       13.80       37.62     12.60 o 
   8  10   1      219.44      247.59     21.20 o 
   9  10   1        6.35       15.64     14.23 o 
  10  10   1      666.82      697.08     60.07 o 
  -9  11   1       77.56      134.65     27.06 o 
  -8  11   1      240.29      277.23     33.66 o 
  -7  11   1       25.68       -1.98     18.48 o 
  -6  11   1       19.93       11.88     17.16 o 
  -5  11   1      113.13      131.35     21.78 o 
  -4  11   1      308.18      274.87     12.34 o 
  -3  11   1       18.03       20.73      7.39 o 
  -2  11   1       40.38       60.71      9.90 o 
  -1  11   1      100.79      118.81     11.64 o 
   0  11   1      206.22      196.61     13.54 o 
   1  11   1      317.32      308.71     16.63 o 
   2  11   1       96.58       94.07     10.46 o 
   3  11   1      253.69      247.26     13.79 o 
   4  11   1      257.65      220.84     14.85 o 
   5  11   1       79.86       71.29     19.80 o 
   6  11   1      221.36      163.70     25.08 o 
   7  11   1      319.25      343.90     34.32 o 
   8  11   1       56.51       34.32     21.12 o 
   9  11   1      576.82      581.52     46.86 o 
  -8  12   1       89.63       62.05     22.44 o 
  -7  12   1      168.28      161.06     28.38 o 
  -6  12   1        8.56        0.00     17.82 o 
  -5  12   1      172.10      246.21     28.38 o 
  -4  12   1      700.02      721.45     41.58 o 
  -3  12   1       45.07       76.74      9.99 o 
  -2  12   1      580.33      611.29     31.35 o 
  -1  12   1        0.21       -0.21      8.55 o 
   0  12   1      549.74      581.78     38.61 o 
   1  12   1       11.08       35.93     12.21 o 
   2  12   1       12.63        3.41      8.40 o 
   3  12   1       31.81       74.87      9.76 o 
   4  12   1      123.81       62.05     19.80 o 
   5  12   1        0.83       -9.90     15.18 o 
   6  12   1       59.70       31.68     20.46 o 
   7  12   1       27.54       -4.62     17.82 o 
  -5  13   1       77.64       46.86     21.12 o 
  -4  13   1      153.55      116.17     23.76 o 
  -3  13   1      173.58      116.17     22.44 o 
  -2  13   1       21.77        2.21      9.36 o 
  -1  13   1       13.26       13.27     14.19 o 
   0  13   1       16.05       43.60     11.20 o 
   1  13   1      200.36      196.56     17.82 o 
   2  13   1      198.30      190.39     14.74 o 
   3  13   1       17.01       15.84     17.16 o 
   4  13   1      220.27      264.69     30.36 o 
   5  13   1      201.03      269.97     31.68 o 
   0  14   1        3.75        8.01     13.20 o 
 -14   0   2      451.64      414.52     34.32 o 
 -12   0   2      986.25      965.69     25.08 o 
 -10   0   2      231.07      205.40      9.91 o 
  -8   0   2      204.28      246.58      8.78 o 
  -6   0   2     4342.96     4533.05     54.87 o 
  -4   0   2    32298.30    31208.88    353.29 o 
  -2   0   2    15961.58    15588.88    192.83 o 
   2   0   2     6186.95     6603.83     91.46 o 
   4   0   2      512.42      520.47     16.10 o 
   6   0   2     4151.21     4104.26     59.33 o 
   8   0   2      347.95      365.64     11.43 o 
  10   0   2     5315.46     5628.73     82.46 o 
  12   0   2       84.58      106.53     13.53 o 
  14   0   2      379.67      376.90     34.32 o 
 -15   1   2       80.68      101.10     17.03 o 
 -14   1   2      203.03      213.20     16.80 o 
 -13   1   2       25.66       22.42      7.35 o 
 -12   1   2        4.11       13.53      6.95 o 
 -11   1   2      442.56      420.79     13.08 o 
 -10   1   2     1246.07     1224.74     22.04 o 
  -9   1   2      558.78      599.74      9.52 o 
  -8   1   2     7642.17     7988.07     67.06 o 
  -7   1   2       19.58       43.44      3.50 o 
  -6   1   2    10200.82    10419.86     85.24 o 
  -5   1   2       72.06       41.96      2.84 o 
  -4   1   2      354.52      386.96      5.77 o 
  -3   1   2      616.56      619.33      7.13 o 
  -2   1   2     9372.07     8930.45    128.65 o 
  -1   1   2     2736.99     2613.09     25.35 o 
   0   1   2    29390.87    27347.71    586.63 o 
   1   1   2     8021.70     7742.74     63.58 o 
   2   1   2    39208.29    39418.79    375.32 o 
   3   1   2     2657.38     2483.89     25.64 o 
   4   1   2     1184.85      896.15     23.08 o 
   5   1   2     1129.09     1179.89     14.37 o 
   6   1   2      308.81      366.02      7.23 o 
   7   1   2     1407.55     1416.10     17.44 o 
   8   1   2      119.48      102.85      6.43 o 
   9   1   2      159.68      193.44      6.36 o 
  10   1   2      300.48      299.84      7.84 o 
  11   1   2      366.49      440.18     13.79 o 
  12   1   2     1580.32     1556.59     31.63 o 
  13   1   2        7.95       13.17      7.33 o 
  14   1   2      354.55      357.49     24.01 o 
 -15   2   2       98.45       90.17     16.52 o 
 -14   2   2        0.90       -8.36      8.36 o 
 -13   2   2      155.74      204.35     13.06 o 
 -12   2   2      280.98      305.16     17.87 o 
 -11   2   2      883.09      849.44     18.80 o 
 -10   2   2     2565.48     2646.76     34.33 o 
  -9   2   2      484.02      559.71     10.90 o 
  -8   2   2       93.88      118.13      8.21 o 
  -7   2   2      813.85      750.43      9.71 o 
  -6   2   2       96.57       98.58      3.60 o 
  -5   2   2     4080.70     4099.19     48.31 o 
  -4   2   2     1173.24     1325.61     15.44 o 
  -3   2   2     5456.88     5137.00    111.06 o 
  -2   2   2    64088.38    64124.11    600.45 o 
  -1   2   2     3911.73     3673.63     31.04 o 
   0   2   2    14242.40    13948.04    113.49 o 
   1   2   2     3006.84     2821.88     26.09 o 
   2   2   2     5816.12     5674.60     54.93 o 
   3   2   2     5151.72     5591.44     60.85 o 
   4   2   2      933.94      984.18     13.78 o 
   5   2   2      208.54      287.54      8.08 o 
   6   2   2     6704.14     6627.36     72.68 o 
   7   2   2       16.88       10.04      3.84 o 
   8   2   2     5912.84     5871.52     66.52 o 
   9   2   2       25.55        8.48      4.48 o 
  10   2   2      985.15      899.20     19.97 o 
  11   2   2     1356.40     1238.57     23.84 o 
  12   2   2     1452.64     1361.84     26.02 o 
  13   2   2        4.46        6.55      7.76 o 
  14   2   2       91.15      111.91     16.52 o 
 -15   3   2        9.21        7.09     13.48 o 
 -14   3   2       44.78       34.16      9.66 o 
 -13   3   2      969.00     1018.07     25.91 o 
 -12   3   2     1220.79     1343.38     25.89 o 
 -11   3   2        4.18       -4.42      5.61 o 
 -10   3   2      615.14      694.22     16.57 o 
  -9   3   2       62.02       48.67      4.99 o 
  -8   3   2      455.34      405.48      9.84 o 
  -7   3   2      366.30      380.43      9.02 o 
  -6   3   2     1006.18     1132.53     12.12 o 
  -5   3   2      310.25      351.25      5.96 o 
  -4   3   2     3282.58     3355.17     68.03 o 
  -3   3   2     1434.49     1445.20     14.66 o 
  -2   3   2      232.71      264.57      5.36 o 
  -1   3   2     7009.83     7007.17     62.73 o 
   0   3   2      165.67      141.63      3.65 o 
   1   3   2      363.72      302.25      6.14 o 
   2   3   2    13067.86    13010.32    153.95 o 
   3   3   2        0.23        4.05      2.53 o 
   4   3   2       72.80       90.17      3.57 o 
   5   3   2     2820.56     3093.74     35.34 o 
   6   3   2     1004.48     1191.04     17.32 o 
   7   3   2     1634.69     1573.03     19.59 o 
   8   3   2      326.80      392.78      8.89 o 
   9   3   2      210.86      233.22     10.48 o 
  10   3   2      210.02      270.44     13.29 o 
  11   3   2     1436.12     1478.23     27.09 o 
  12   3   2      287.81      233.60     12.30 o 
  13   3   2        7.81       -7.63     10.98 o 
  14   3   2      186.33      210.83     14.58 o 
 -15   4   2        4.95       -8.64      8.64 o 
 -14   4   2      134.36      133.97     12.44 o 
 -13   4   2     1268.57     1257.37     25.80 o 
 -12   4   2      140.55      167.68     16.48 o 
 -11   4   2       56.42       52.28      7.59 o 
 -10   4   2      476.41      473.50     14.32 o 
  -9   4   2     1223.59     1217.84     30.96 o 
  -8   4   2      491.20      460.83      8.67 o 
  -7   4   2      322.80      328.61      9.18 o 
  -6   4   2       46.88       36.82      5.07 o 
  -5   4   2       73.73       73.12      3.85 o 
  -4   4   2     4085.63     3980.17     44.34 o 
  -3   4   2     1399.47     1569.91     19.08 o 
  -2   4   2     3366.07     3091.05     38.03 o 
  -1   4   2      295.86      290.59      7.75 o 
   0   4   2    12696.29    13235.51    144.21 o 
   1   4   2       15.84        3.14      1.60 o 
   2   4   2      149.84      200.97      7.23 o 
   3   4   2        1.70        0.45      2.56 o 
   4   4   2      175.80       84.60      4.50 o 
   5   4   2      303.34      331.87      6.71 o 
   6   4   2     6968.68     6699.09     67.06 o 
   7   4   2       51.49       82.97      4.30 o 
   8   4   2     1664.37     1587.81     26.21 o 
   9   4   2     1013.64     1044.24     20.65 o 
  10   4   2      369.92      336.82     14.81 o 
  11   4   2       25.95       19.99      6.83 o 
  12   4   2      154.90      132.67     10.21 o 
  13   4   2       46.45       46.48      8.75 o 
  14   4   2      140.12      144.59     13.09 o 
 -14   5   2        7.68       15.50     10.44 o 
 -13   5   2      131.38      163.83     13.60 o 
 -12   5   2      263.08      296.35     13.40 o 
 -11   5   2      784.41      655.30     24.49 o 
 -10   5   2      365.95      374.33     13.12 o 
  -9   5   2       74.58       91.37      7.24 o 
  -8   5   2      225.80      227.64      7.70 o 
  -7   5   2      176.04      149.74      5.87 o 
  -6   5   2      111.25      116.01      7.87 o 
  -5   5   2      752.14      696.96     13.67 o 
  -4   5   2        7.41        8.41      2.26 o 
  -3   5   2     2482.84     2445.05     28.55 o 
  -2   5   2      196.45      154.51      4.31 o 
  -1   5   2      193.56      112.05      4.49 o 
   0   5   2       14.50       49.55      3.03 o 
   1   5   2     5060.89     5009.42     74.12 o 
   2   5   2      166.89      111.18      3.92 o 
   3   5   2      271.58      166.45      5.64 o 
   4   5   2     1387.22     1479.63     21.25 o 
   5   5   2      252.56      367.71      8.40 o 
   6   5   2      897.50      917.92     14.37 o 
   7   5   2        4.65       12.67      3.72 o 
   8   5   2        0.57       -2.77      5.34 o 
   9   5   2      589.72      594.88     15.48 o 
  10   5   2      561.09      560.33     15.93 o 
  11   5   2      286.33      252.86     12.40 o 
  12   5   2      448.39      503.12     19.98 o 
  13   5   2       72.47      100.05     14.38 o 
 -14   6   2      213.10      203.90     15.28 o 
 -13   6   2       83.89       79.09     17.61 o 
 -12   6   2        9.63        4.75      8.43 o 
 -11   6   2     1472.85     1439.33     84.88 o 
 -10   6   2       28.94       18.04      8.30 o 
  -9   6   2     1839.80     1704.48     33.77 o 
  -8   6   2      308.11      311.04      8.31 o 
  -7   6   2     1349.38     1377.13     35.53 o 
  -6   6   2       50.71       43.36      7.09 o 
  -5   6   2      403.90      382.81     13.36 o 
  -4   6   2      983.88     1098.70     22.29 o 
  -3   6   2        2.60        2.70      3.64 o 
  -2   6   2      204.67      186.42      4.93 o 
  -1   6   2     5855.22     6185.12    122.81 o 
   0   6   2      424.60      475.09     11.19 o 
   1   6   2     1035.53      871.81     14.55 o 
   2   6   2        6.16       -0.44      3.21 o 
   3   6   2        7.81       -0.53      2.94 o 
   4   6   2      342.30      319.19      7.40 o 
   5   6   2       23.58       15.97      3.03 o 
   6   6   2     1039.22     1038.06     17.01 o 
   7   6   2      121.85      138.71      5.98 o 
   8   6   2     1059.07     1140.84     21.40 o 
   9   6   2       11.31       16.78      6.81 o 
  10   6   2      159.39      230.33     13.04 o 
  11   6   2       82.30       52.96      9.41 o 
  12   6   2      143.12      166.06     13.31 o 
  13   6   2      479.39      498.60     22.00 o 
 -13   7   2      339.34      378.80     49.51 o 
 -12   7   2      563.36      459.66     28.00 o 
 -11   7   2       86.45       74.10     14.35 o 
 -10   7   2        0.27        0.67      6.20 o 
  -9   7   2        1.59        5.48     12.87 o 
  -8   7   2      142.02      170.31     16.10 o 
  -7   7   2        0.46        4.44      7.58 o 
  -6   7   2      111.40       91.71     10.74 o 
  -5   7   2      332.02      358.98     13.72 o 
  -4   7   2      843.99      809.28     21.82 o 
  -3   7   2      566.17      586.02     10.29 o 
  -2   7   2      621.56      671.62      9.83 o 
  -1   7   2        1.17       13.30      3.63 o 
   0   7   2      351.90      447.81      8.23 o 
   1   7   2      302.34      343.58      8.02 o 
   2   7   2      325.02      406.42      9.47 o 
   3   7   2     1129.87     1291.38     19.85 o 
   4   7   2      419.05      343.43     12.25 o 
   5   7   2     1329.43     1559.03     38.97 o 
   6   7   2       17.01       40.31     29.70 o 
   7   7   2      168.24      116.99      7.31 o 
   8   7   2      400.26      422.53     13.51 o 
   9   7   2      169.15      215.85     11.27 o 
  10   7   2        3.71       18.59      7.09 o 
  11   7   2      359.15      395.09     16.49 o 
  12   7   2      149.68      114.26     11.66 o 
 -12   8   2       37.41       32.93     28.38 o 
 -11   8   2      605.62      515.07     29.70 o 
 -10   8   2      165.22      202.82     20.05 o 
  -9   8   2      438.82      425.94     24.97 o 
  -8   8   2        6.85        3.47     12.87 o 
  -7   8   2       56.31       75.59     13.04 o 
  -6   8   2        3.12       -2.03      9.24 o 
  -5   8   2       33.22       23.86      7.16 o 
  -4   8   2        2.24       -2.92      2.92 o 
  -3   8   2       82.39      102.67      5.17 o 
  -2   8   2        8.33       35.67      4.12 o 
  -1   8   2      108.04      113.44      4.76 o 
   0   8   2     1285.01     1266.30     17.93 o 
   1   8   2      808.12      752.28     14.41 o 
   2   8   2      312.81      292.24      8.83 o 
   3   8   2       51.16       23.36      5.14 o 
   4   8   2      198.66      199.02      8.00 o 
   5   8   2        2.13        1.42      8.83 o 
   6   8   2      251.10      268.50     20.46 o 
   7   8   2        2.08       -5.99     10.03 o 
   8   8   2      334.79      338.84     21.92 o 
   9   8   2      344.21      378.68     24.50 o 
  10   8   2       32.34       41.64     14.18 o 
  11   8   2       68.30       98.94     21.78 o 
  12   8   2       51.30       42.67     16.10 o 
 -12   9   2      156.80      243.85     23.79 o 
 -11   9   2        0.55      -11.29     13.51 o 
 -10   9   2       45.44       28.25     13.98 o 
  -9   9   2        1.62        3.48     12.54 o 
  -8   9   2      106.65       65.99     14.45 o 
  -7   9   2       47.49       42.16     25.41 o 
  -6   9   2      451.47      379.24     21.70 o 
  -5   9   2      297.54      243.47     17.25 o 
  -4   9   2      914.73      819.81     18.17 o 
  -3   9   2      422.55      397.46     11.10 o 
  -2   9   2      665.87      695.77     15.61 o 
  -1   9   2      610.38      551.96     14.69 o 
   0   9   2     3024.32     3015.48     59.04 o 
   1   9   2        7.93       13.67      7.13 o 
   2   9   2     1129.52     1104.00     22.68 o 
   3   9   2     1821.60     1817.47     33.69 o 
   4   9   2     1492.05     1522.95     40.34 o 
   5   9   2     2474.27     2509.51     84.82 o 
   6   9   2       72.20       95.57     15.51 o 
   7   9   2       22.70       28.54     11.84 o 
   8   9   2       37.22       31.54     20.46 o 
   9   9   2      112.59       61.04     26.40 o 
  10   9   2        2.86        3.30     13.54 o 
  11   9   2       11.68       33.91     16.10 o 
 -11  10   2      235.15      273.66     26.40 o 
 -10  10   2        3.33       -7.48     13.30 o 
  -9  10   2       54.39       58.61     15.85 o 
  -8  10   2       10.66       24.07     18.15 o 
  -7  10   2      428.63      466.02     59.74 o 
  -6  10   2       53.40      110.07     15.40 o 
  -5  10   2       26.17       58.75     17.16 o 
  -4  10   2     1091.00     1198.37     28.21 o 
  -3  10   2       91.74       63.83      8.40 o 
  -2  10   2       95.62      177.46     12.54 o 
  -1  10   2      202.85      203.30     13.25 o 
   0  10   2      201.68      237.45     23.43 o 
   1  10   2     1165.28     1088.91     28.71 o 
   2  10   2        0.98       10.81     12.54 o 
   3  10   2        1.18        5.53      6.79 o 
   4  10   2     2669.75     2589.95     51.86 o 
   5  10   2        9.65      -13.86     13.86 o 
   6  10   2      150.20      179.43     17.25 o 
   7  10   2      107.57      100.61     15.85 o 
   8  10   2       49.66       40.44     17.16 o 
   9  10   2       47.97       46.28     15.12 o 
  10  10   2       86.13      136.77     19.33 o 
  -9  11   2        6.99       15.18     20.46 o 
  -8  11   2      519.84      462.05     39.60 o 
  -7  11   2       21.43       23.10     17.82 o 
  -6  11   2      108.06       79.87     21.12 o 
  -5  11   2       34.69       45.54     18.48 o 
  -4  11   2       25.89       10.11      6.01 o 
  -3  11   2      189.91      173.78     31.02 o 
  -2  11   2        1.22        3.46     13.86 o 
  -1  11   2       71.90       40.38      9.30 o 
   0  11   2     1316.92     1209.25     31.74 o 
   1  11   2       41.51       29.06      8.88 o 
   2  11   2       71.60       42.30      9.16 o 
   3  11   2      208.46      229.54     13.79 o 
   4  11   2      215.86      174.29     17.16 o 
   5  11   2      298.57      310.23     30.36 o 
   6  11   2      113.65       95.05     22.44 o 
   7  11   2     1032.46     1108.91     54.13 o 
   8  11   2       63.30       24.42     21.12 o 
   9  11   2       13.97       36.96     21.78 o 
  -8  12   2      172.79      116.83     26.40 o 
  -7  12   2      156.80      183.50     29.04 o 
  -6  12   2      267.23      190.76     28.38 o 
  -5  12   2       42.94       40.92     18.48 o 
  -4  12   2       14.61       -6.60     16.50 o 
  -3  12   2      622.44      565.49     22.44 o 
  -2  12   2       84.54       65.19     18.15 o 
  -1  12   2      659.63      635.00     23.21 o 
   0  12   2      209.56      137.27     16.83 o 
   1  12   2       65.34       75.09     11.56 o 
   2  12   2      234.76      206.71     21.12 o 
   3  12   2      158.87      148.67     11.97 o 
   4  12   2       69.59       88.45     21.12 o 
   5  12   2        4.88       20.46     18.48 o 
   6  12   2       17.78       56.77     21.12 o 
   7  12   2      807.67      850.83     50.17 o 
  -5  13   2        0.52       -3.96     17.82 o 
  -4  13   2       25.58       14.52     18.48 o 
  -3  13   2       48.17       66.24     10.60 o 
  -2  13   2      209.18      220.46     16.17 o 
  -1  13   2       45.03       73.94     12.31 o 
   0  13   2      160.65      185.48     15.38 o 
   1  13   2        4.19       24.86     10.43 o 
   2  13   2      200.66      259.98     16.46 o 
   3  13   2       61.32      106.27     21.78 o 
   4  13   2      204.25      271.29     30.36 o 
   5  13   2        4.15      -10.56     18.48 o 
 -15   0   3      391.09      375.58     35.64 o 
 -13   0   3      413.37      427.80     24.42 o 
 -11   0   3     1977.30     2021.31     35.15 o 
  -9   0   3      492.31      471.89     14.48 o 
  -7   0   3     5774.70     5870.11     70.75 o 
  -5   0   3     1221.03     1032.45     15.74 o 
  -3   0   3     4693.06     4272.93     50.69 o 
  -1   0   3     1037.24     1003.39     16.74 o 
   1   0   3     2624.59     2581.57     46.67 o 
   3   0   3     3972.74     3960.50     70.48 o 
   5   0   3     1457.96     1537.85     34.88 o 
   7   0   3       50.25      113.99     12.40 o 
   9   0   3     2424.02     2316.21     38.50 o 
  11   0   3      405.31      365.85     20.79 o 
  13   0   3      359.85      302.58     14.17 o 
 -15   1   3      393.36      379.70     36.96 o 
 -14   1   3      113.81      106.64     11.91 o 
 -13   1   3       25.15       30.35      7.67 o 
 -12   1   3       29.53       29.10      6.57 o 
 -11   1   3       55.20       39.19      6.32 o 
 -10   1   3      572.29      609.03     11.87 o 
  -9   1   3      703.41      725.11     12.36 o 
  -8   1   3     1703.27     1767.55     19.76 o 
  -7   1   3      361.43      279.43      7.02 o 
  -6   1   3     2545.21     2691.73     26.53 o 
  -5   1   3     1498.57     1775.58     17.18 o 
  -4   1   3     2019.35     2463.57     22.22 o 
  -3   1   3    13187.99    13157.16    106.86 o 
  -2   1   3    62592.54    60799.42   1012.55 o 
  -1   1   3     1713.97     1637.62     16.01 o 
   0   1   3     2421.90     2390.51     20.99 o 
   1   1   3     1014.11      842.60     10.27 o 
   2   1   3      339.91      309.62      5.78 o 
   3   1   3     3126.74     3644.22     41.38 o 
   4   1   3    10580.83    10767.66    113.59 o 
   5   1   3      145.40      145.75      5.61 o 
   6   1   3       38.92       20.39      3.22 o 
   7   1   3      154.69      182.11      8.65 o 
   8   1   3      363.21      347.36      8.03 o 
   9   1   3       25.73       47.40      4.22 o 
  10   1   3      765.67      798.28     14.18 o 
  11   1   3      150.04      148.32     13.43 o 
  12   1   3      772.34      774.77     21.28 o 
  13   1   3        3.32       -3.61      6.96 o 
  14   1   3       44.93       72.09     22.44 o 
 -15   2   3       15.29       22.90     28.38 o 
 -14   2   3       44.84       60.83      9.58 o 
 -13   2   3      385.07      377.46     16.28 o 
 -12   2   3      725.29      671.53     17.38 o 
 -11   2   3     2281.73     2287.49     35.60 o 
 -10   2   3      169.43      171.35      8.16 o 
  -9   2   3     1229.69     1140.05     20.84 o 
  -8   2   3      760.31      826.20     12.98 o 
  -7   2   3        8.70       20.57      2.93 o 
  -6   2   3     1785.78     1856.83     18.20 o 
  -5   2   3      280.49      364.21      6.58 o 
  -4   2   3    10521.08    11520.14    101.60 o 
  -3   2   3      227.54      292.64      5.83 o 
  -2   2   3      856.56      812.31      9.52 o 
  -1   2   3      192.14      196.06      4.13 o 
   0   2   3     1577.30     1414.85     13.40 o 
   1   2   3     5532.78     5351.69     47.80 o 
   2   2   3     1251.81     1562.39     15.52 o 
   3   2   3     2042.10     2266.42     27.12 o 
   4   2   3     3370.63     4194.36     47.56 o 
   5   2   3       84.61      117.69      5.76 o 
   6   2   3     2192.35     2222.92     28.16 o 
   7   2   3     1667.57     1573.59     24.62 o 
   8   2   3     2552.27     2536.21     43.74 o 
   9   2   3       22.06        7.62      4.66 o 
  10   2   3     1821.93     1938.27     31.64 o 
  11   2   3      205.63      192.35     10.74 o 
  12   2   3      183.43      209.82     11.45 o 
  13   2   3      104.12      130.94     12.82 o 
  14   2   3      593.41      506.91     54.13 o 
 -15   3   3      204.57      195.16     30.69 o 
 -14   3   3      490.18      408.55     42.01 o 
 -13   3   3      559.27      497.96     22.48 o 
 -12   3   3       29.55       33.09      7.38 o 
 -11   3   3      279.03      330.92     12.80 o 
 -10   3   3      368.62      341.47     13.40 o 
  -9   3   3      940.77      941.27     19.43 o 
  -8   3   3       32.90       52.74      3.63 o 
  -7   3   3       91.08      101.09      5.13 o 
  -6   3   3       61.66      100.54      4.81 o 
  -5   3   3      199.06      184.86      6.59 o 
  -4   3   3     2880.18     3058.36     70.18 o 
  -3   3   3     4319.24     4872.33     47.97 o 
  -2   3   3    22585.17    23900.55    207.11 o 
  -1   3   3     2666.25     2602.01     24.65 o 
   0   3   3      142.34       95.85      3.09 o 
   1   3   3      756.34      687.33      9.06 o 
   2   3   3     4504.10     4354.45     43.25 o 
   3   3   3     1223.69     1249.94     30.06 o 
   4   3   3     5350.64     4525.89    142.37 o 
   5   3   3     2481.30     2525.72     30.78 o 
   6   3   3      623.54      594.99     11.13 o 
   7   3   3        7.84        6.95      3.40 o 
   8   3   3      324.00      372.88      9.89 o 
   9   3   3      154.73      185.49     11.91 o 
  10   3   3     3098.43     3094.90     45.45 o 
  11   3   3      108.19      124.06      9.64 o 
  12   3   3     1954.67     1854.35     32.79 o 
  13   3   3      128.18      127.72     12.52 o 
  14   3   3      144.28      151.60     33.33 o 
 -15   4   3       14.87       13.81      9.43 o 
 -14   4   3      112.37      102.00     10.47 o 
 -13   4   3     1524.09     1459.01     28.26 o 
 -12   4   3      351.51      333.11     17.05 o 
 -11   4   3      506.07      491.87     15.24 o 
 -10   4   3      710.73      725.93     26.58 o 
  -9   4   3     2855.60     2943.75     42.14 o 
  -8   4   3      565.07      594.28     15.23 o 
  -7   4   3      308.11      337.91      9.85 o 
  -6   4   3        0.98       -1.79      1.79 o 
  -5   4   3       15.88       11.87      5.31 o 
  -4   4   3      834.74      849.70     10.26 o 
  -3   4   3     2390.06     2629.77     25.42 o 
  -2   4   3     1318.86     1120.36     17.45 o 
  -1   4   3     9176.09     9034.93    118.86 o 
   0   4   3    17847.48    18109.54    159.59 o 
   1   4   3     6858.09     6837.34     72.64 o 
   2   4   3     4631.20     4711.43     51.23 o 
   3   4   3     4743.84     4683.01     46.52 o 
   4   4   3     6973.37     7557.13     73.80 o 
   5   4   3       78.41       95.71      4.57 o 
   6   4   3     3376.70     3601.12     42.40 o 
   7   4   3      106.69       72.07      4.54 o 
   8   4   3     2833.66     2687.50     39.33 o 
   9   4   3     2258.13     2194.84     35.25 o 
  10   4   3     1505.03     1458.15     32.68 o 
  11   4   3      528.60      570.36     16.75 o 
  12   4   3      102.88      144.61     12.40 o 
  13   4   3        7.27       12.30      7.84 o 
  14   4   3      118.87      184.54     14.05 o 
 -14   5   3        0.37       -9.62      9.62 o 
 -13   5   3      137.69      120.43     12.36 o 
 -12   5   3      896.79      976.16     24.87 o 
 -11   5   3      171.72      174.03     10.36 o 
 -10   5   3      200.48      193.60     10.26 o 
  -9   5   3        0.26       -1.82      5.29 o 
  -8   5   3      509.05      468.83     10.63 o 
  -7   5   3      127.63      152.47      7.53 o 
  -6   5   3      121.60       87.43      4.58 o 
  -5   5   3       37.66       60.64      4.10 o 
  -4   5   3     2079.42     2032.63     24.98 o 
  -3   5   3        5.82       16.45      2.43 o 
  -2   5   3      983.51     1080.43     14.87 o 
  -1   5   3      260.66      265.48      6.03 o 
   0   5   3     5152.50     5212.01     48.25 o 
   1   5   3      888.09      745.20     10.05 o 
   2   5   3    12668.46    14134.34    135.08 o 
   3   5   3       90.70       84.98      3.59 o 
   4   5   3       26.67       73.01      4.83 o 
   5   5   3     1189.39     1229.10     19.68 o 
   6   5   3      505.74      748.03     24.20 o 
   7   5   3       54.04       54.45      6.16 o 
   8   5   3     1481.80     1339.40     26.30 o 
   9   5   3      523.31      585.52     15.72 o 
  10   5   3      248.65      226.31     11.48 o 
  11   5   3      233.52      174.00     13.16 o 
  12   5   3      156.71      147.33     13.11 o 
  13   5   3      661.86      580.26     22.30 o 
 -14   6   3      224.81      235.60     26.91 o 
 -13   6   3       12.23       10.74      9.84 o 
 -12   6   3        1.32       -3.50     13.64 o 
 -11   6   3      231.87      273.18     19.31 o 
 -10   6   3        4.31       -0.33     10.04 o 
  -9   6   3      100.61       81.85      7.18 o 
  -8   6   3      139.45      147.64      7.86 o 
  -7   6   3        2.82        6.65      5.68 o 
  -6   6   3      813.72      772.90     12.45 o 
  -5   6   3       51.05       35.18      3.24 o 
  -4   6   3      272.95      254.45      6.70 o 
  -3   6   3      355.96      356.30     10.15 o 
  -2   6   3     1754.54     1903.39     21.45 o 
  -1   6   3     2021.93     2112.33     23.40 o 
   0   6   3     4482.92     4685.26     47.40 o 
   1   6   3      263.64      297.77      6.88 o 
   2   6   3       12.40        1.14      2.19 o 
   3   6   3       90.48       82.10      4.93 o 
   4   6   3      221.75      165.60      6.38 o 
   5   6   3      476.46      471.73     16.39 o 
   6   6   3     1662.89     1639.65     25.11 o 
   7   6   3       20.46       40.23      5.80 o 
   8   6   3     4640.73     4221.99     57.66 o 
   9   6   3      264.27      264.85     13.42 o 
  10   6   3      879.81      795.66     22.42 o 
  11   6   3      102.08      104.60     12.68 o 
  12   6   3      247.93      251.42     22.89 o 
  13   6   3      357.98      361.85     18.86 o 
 -13   7   3        0.37      -16.03     28.38 o 
 -12   7   3       21.65       15.88      9.34 o 
 -11   7   3       98.07       91.31      9.65 o 
 -10   7   3      969.65      950.49     22.45 o 
  -9   7   3       55.25       28.01      5.77 o 
  -8   7   3     1397.28     1385.28     65.68 o 
  -7   7   3      849.07      776.40     27.42 o 
  -6   7   3     1556.30     1442.32     29.47 o 
  -5   7   3      242.58      182.91      9.70 o 
  -4   7   3        1.15        1.82      3.06 o 
  -3   7   3       44.80       16.52      3.54 o 
  -2   7   3     1725.94     1400.11     17.10 o 
  -1   7   3     1351.67     1465.53     19.34 o 
   0   7   3     2638.96     2505.33     27.52 o 
   1   7   3     2280.06     2221.47     32.71 o 
   2   7   3     1301.65     1146.54     16.17 o 
   3   7   3        0.03        3.26      3.60 o 
   4   7   3     1524.73     1439.90     22.09 o 
   5   7   3     1033.32      876.01     20.20 o 
   6   7   3     1805.61     1991.73     35.40 o 
   7   7   3      663.12      687.80     17.51 o 
   8   7   3      454.23      492.79     30.43 o 
   9   7   3       30.44       27.03      9.19 o 
  10   7   3     1099.42     1195.74     28.25 o 
  11   7   3        0.00        8.40      8.03 o 
  12   7   3     1288.53     1373.01     32.58 o 
 -12   8   3       48.86       20.02     14.65 o 
 -11   8   3      144.95      101.12     17.27 o 
 -10   8   3        1.67       -8.33     12.11 o 
  -9   8   3       21.64       33.33     16.17 o 
  -8   8   3     1096.13     1153.42     36.17 o 
  -7   8   3      721.31      649.18     26.40 o 
  -6   8   3      618.73      585.60     24.50 o 
  -5   8   3       13.63        8.48      2.98 o 
  -4   8   3      883.58      791.06     13.22 o 
  -3   8   3      230.48      239.77      7.49 o 
  -2   8   3      721.61      695.60     12.35 o 
  -1   8   3      524.25      602.97     11.29 o 
   0   8   3       54.42       28.66      3.71 o 
   1   8   3      977.09      986.02     15.29 o 
   2   8   3     1085.12      939.96     16.89 o 
   3   8   3       31.54       27.98      7.34 o 
   4   8   3      375.03      332.68     11.41 o 
   5   8   3      407.95      392.16     13.67 o 
   6   8   3     2484.02     2391.33     41.07 o 
   7   8   3      437.53      473.23     23.57 o 
   8   8   3      959.11     1036.34     54.79 o 
   9   8   3        6.22       16.50     12.58 o 
  10   8   3      218.16      255.75     22.63 o 
  11   8   3      194.60      273.98     23.54 o 
 -12   9   3      362.51      335.73     26.83 o 
 -11   9   3        3.98       -6.67     13.86 o 
 -10   9   3      141.27      174.88     20.00 o 
  -9   9   3      251.74      234.98     21.00 o 
  -8   9   3      780.39      785.08     31.50 o 
  -7   9   3      335.64      258.53     20.13 o 
  -6   9   3      222.00      277.07     18.67 o 
  -5   9   3       39.66       68.60     12.11 o 
  -4   9   3      116.19      147.93      8.63 o 
  -3   9   3       86.57       99.49     10.06 o 
  -2   9   3     4037.71     4183.39     55.07 o 
  -1   9   3      232.31      178.00     16.75 o 
   0   9   3     2627.45     2636.06     94.39 o 
   1   9   3       15.53       22.56      8.08 o 
   2   9   3      824.68      862.91     19.87 o 
   3   9   3      180.81      195.83     10.28 o 
   4   9   3     1702.49     1845.32     33.50 o 
   5   9   3      841.98      784.10     28.43 o 
   6   9   3       60.74       54.28     12.14 o 
   7   9   3        0.69       -4.95     27.39 o 
   8   9   3       52.79       31.30     12.83 o 
   9   9   3       35.03       29.37     14.47 o 
  10   9   3      238.68      191.96     27.39 o 
  11   9   3        0.28        4.62     14.94 o 
 -11  10   3      208.04      235.61     24.42 o 
 -10  10   3       43.81       32.77     16.06 o 
  -9  10   3        7.19       27.87     14.45 o 
  -8  10   3       22.57       25.65     13.86 o 
  -7  10   3       37.39       18.42     13.04 o 
  -6  10   3     1262.11     1236.97     53.47 o 
  -5  10   3      153.93      112.87     20.46 o 
  -4  10   3     1359.72     1338.91     31.20 o 
  -3  10   3       94.55       88.40     11.88 o 
  -2  10   3      285.91      299.13     15.21 o 
  -1  10   3      483.14      560.74     20.00 o 
   0  10   3      131.71      165.51     26.73 o 
   1  10   3      133.79      122.02     11.26 o 
   2  10   3       84.77       53.57     15.18 o 
   3  10   3       82.55      115.63     10.56 o 
   4  10   3     1056.38     1085.49     27.23 o 
   5  10   3      156.25      197.36     25.08 o 
   6  10   3       28.78       15.18     16.50 o 
   7  10   3       14.77       12.94     13.20 o 
   8  10   3      347.12      380.10     25.66 o 
   9  10   3      276.19      280.24     23.79 o 
  10  10   3      191.40      214.34     22.14 o 
  -9  11   3      186.84      170.96     29.70 o 
  -8  11   3      267.77      276.57     32.34 o 
  -7  11   3      118.22      131.35     24.42 o 
  -6  11   3      263.00      306.27     31.68 o 
  -5  11   3      497.49      434.32     34.98 o 
  -4  11   3       90.30       61.68     18.81 o 
  -3  11   3       75.74      115.04     14.52 o 
  -2  11   3       17.96       12.68      8.72 o 
  -1  11   3       12.05       25.54     11.88 o 
   0  11   3       34.91        6.77      9.24 o 
   1  11   3       31.61       60.82     10.43 o 
   2  11   3       85.66       47.18      9.50 o 
   3  11   3     1530.99     1282.59     52.81 o 
   4  11   3      433.06      502.65     18.17 o 
   5  11   3      838.12      931.35     46.86 o 
   6  11   3       31.16       56.11     20.46 o 
   7  11   3       84.21       95.05     23.10 o 
   8  11   3      118.14      139.93     27.72 o 
  -8  12   3      158.63      141.25     28.38 o 
  -7  12   3        0.66       -6.60     18.48 o 
  -6  12   3      288.50      259.41     31.02 o 
  -5  12   3       89.73      112.21     23.10 o 
  -4  12   3      466.84      493.73     22.77 o 
  -3  12   3      170.50      115.53     12.87 o 
  -2  12   3      483.18      438.87     34.98 o 
  -1  12   3      534.31      441.15     20.39 o 
   0  12   3       79.92       78.90     11.43 o 
   1  12   3        1.73       -1.73      9.02 o 
   2  12   3       27.97       12.50     19.14 o 
   3  12   3      425.40      438.17     21.78 o 
   4  12   3       23.57       45.54     19.80 o 
   5  12   3       37.10       33.00     18.48 o 
   6  12   3      379.43      424.42     38.28 o 
   7  12   3       44.19       28.38     21.12 o 
  -5  13   3      206.56      214.52     29.70 o 
  -4  13   3       27.14       45.54     21.12 o 
  -3  13   3        2.97       -7.10     12.54 o 
  -2  13   3      802.57      858.11     37.29 o 
  -1  13   3      110.93       70.74     12.78 o 
   0  13   3      203.29      283.36     20.13 o 
   1  13   3        0.79        6.23     14.52 o 
   2  13   3       53.31      104.35     12.67 o 
   3  13   3       79.94       39.60     19.14 o 
   4  13   3        3.69       38.94     19.14 o 
 -14   0   4       19.76       15.18     17.16 o 
 -12   0   4      681.83      725.29     21.97 o 
 -10   0   4        0.61        0.03      4.94 o 
  -8   0   4     4483.29     4695.05     58.51 o 
  -6   0   4     6793.44     6937.69     82.36 o 
  -4   0   4     3002.23     2857.09     35.86 o 
  -2   0   4      666.67      710.37     13.69 o 
   0   0   4     3219.39     3235.31     57.88 o 
   2   0   4     1258.02      988.52     22.40 o 
   4   0   4     5099.86     4235.00     91.75 o 
   6   0   4     6732.81     6921.50     97.26 o 
   8   0   4     1101.04     1103.55     23.67 o 
  10   0   4     2881.49     2734.01     45.42 o 
  12   0   4       65.54       63.33      8.86 o 
  14   0   4      141.88      112.21     25.74 o 
 -15   1   4      437.61      434.12     26.55 o 
 -14   1   4      275.12      314.57     24.36 o 
 -13   1   4       17.76       22.59      7.60 o 
 -12   1   4       58.57       81.50      7.75 o 
 -11   1   4       59.67       71.14      7.34 o 
 -10   1   4     1937.78     1995.41     25.10 o 
  -9   1   4      204.71      254.86      7.92 o 
  -8   1   4      693.47      595.82      9.84 o 
  -7   1   4       44.68       50.27      3.74 o 
  -6   1   4      593.50      545.00      8.59 o 
  -5   1   4      152.35      105.34      4.17 o 
  -4   1   4     4010.71     3888.21     36.08 o 
  -3   1   4      153.90       94.75      3.51 o 
  -2   1   4     9549.23     8797.95     85.00 o 
  -1   1   4      149.52      115.24      3.96 o 
   0   1   4     5549.67     5373.52     57.81 o 
   1   1   4     1687.65     1451.26     18.06 o 
   2   1   4     6950.86     6381.51     68.57 o 
   3   1   4      145.66      164.09      6.80 o 
   4   1   4      731.48      871.62     15.50 o 
   5   1   4     1223.96     1279.86     17.83 o 
   6   1   4      796.51      876.52     19.20 o 
   7   1   4       16.52       46.45      4.03 o 
   8   1   4     3079.08     3217.97     35.38 o 
   9   1   4      972.73     1125.09     16.21 o 
  10   1   4     2151.61     2312.39     30.30 o 
  11   1   4       11.82        6.70      6.13 o 
  12   1   4      442.73      437.95     16.87 o 
  13   1   4       12.31       23.20      7.84 o 
  14   1   4      345.43      360.30     25.36 o 
 -15   2   4       75.26      118.52     54.79 o 
 -14   2   4      470.59      440.23     17.89 o 
 -13   2   4       45.45       52.66      8.90 o 
 -12   2   4      223.46      211.74     11.18 o 
 -11   2   4      147.62      196.64     10.33 o 
 -10   2   4       67.64       67.39      8.13 o 
  -9   2   4       28.78       27.05      4.25 o 
  -8   2   4      690.79      767.24     12.49 o 
  -7   2   4      445.50      417.22      7.81 o 
  -6   2   4     3388.93     3555.91     31.97 o 
  -5   2   4     1281.59     1309.86     13.75 o 
  -4   2   4     1567.30     1420.01     15.50 o 
  -3   2   4     5017.47     4932.08     64.75 o 
  -2   2   4        8.77       -0.23      2.46 o 
  -1   2   4     1022.72     1171.88     12.73 o 
   0   2   4       41.42       49.20      3.15 o 
   1   2   4     2986.76     2706.23     25.84 o 
   2   2   4      507.38      412.47      7.10 o 
   3   2   4       16.66       11.28      3.15 o 
   4   2   4     8865.62     9079.56     86.96 o 
   5   2   4        5.01       33.92      4.07 o 
   6   2   4        3.16        7.83      7.36 o 
   7   2   4      135.27      117.61      6.44 o 
   8   2   4     1379.45     1287.70     22.53 o 
   9   2   4      289.30      282.15     11.90 o 
  10   2   4       69.53       66.33      7.83 o 
  11   2   4      330.63      320.90     13.40 o 
  12   2   4       23.49       12.71     10.78 o 
  13   2   4      134.42      113.88     11.50 o 
  14   2   4      800.24      960.31     36.12 o 
 -15   3   4        4.36       13.34     14.19 o 
 -14   3   4        0.06       -2.48      8.16 o 
 -13   3   4      126.96       94.98      9.42 o 
 -12   3   4      399.46      416.26     15.13 o 
 -11   3   4      907.46      830.57     19.13 o 
 -10   3   4       10.74       -6.48      6.48 o 
  -9   3   4     1497.32     1422.76     19.65 o 
  -8   3   4     1241.17     1264.42     15.91 o 
  -7   3   4      668.49      597.88      9.51 o 
  -6   3   4      453.31      468.31      7.24 o 
  -5   3   4      517.67      596.54      9.41 o 
  -4   3   4      520.03      612.03      8.63 o 
  -3   3   4      234.68      269.06      7.33 o 
  -2   3   4        3.57        0.92      2.50 o 
  -1   3   4       28.36       24.87      2.75 o 
   0   3   4    29559.27    28489.90    247.16 o 
   1   3   4     5103.40     5329.71     48.28 o 
   2   3   4      463.01      423.87      7.40 o 
   3   3   4     5009.29     5266.54     52.72 o 
   4   3   4      220.24      284.86      7.46 o 
   5   3   4     1618.18     1851.89     24.30 o 
   6   3   4      794.44      848.73     14.35 o 
   7   3   4      110.44       73.03      5.59 o 
   8   3   4      909.08      830.69     27.30 o 
   9   3   4     1799.26     1744.21     29.46 o 
  10   3   4      348.51      301.62     16.39 o 
  11   3   4      757.68      650.60     20.01 o 
  12   3   4     1888.43     1801.53     32.87 o 
  13   3   4        1.90        5.72      8.35 o 
  14   3   4       44.91       15.61     13.79 o 
 -15   4   4        7.48        4.72      9.13 o 
 -14   4   4       31.92       41.25     10.86 o 
 -13   4   4      408.94      346.75     14.79 o 
 -12   4   4      581.83      533.32     16.64 o 
 -11   4   4     1713.46     1675.71     29.47 o 
 -10   4   4      482.24      480.78     14.37 o 
  -9   4   4      867.23      840.24     17.22 o 
  -8   4   4     1378.42     1445.54     17.38 o 
  -7   4   4        0.12       -2.21      2.82 o 
  -6   4   4        3.86        1.66      2.33 o 
  -5   4   4        0.55        0.44      2.55 o 
  -4   4   4     8138.15     8695.82     84.29 o 
  -3   4   4     5064.25     5243.89     52.12 o 
  -2   4   4      170.16      127.60      4.20 o 
  -1   4   4     5995.91     6035.76     54.66 o 
   0   4   4      224.31      242.34      5.89 o 
   1   4   4     2094.11     2002.46     22.00 o 
   2   4   4     1746.76     1926.00     21.34 o 
   3   4   4     1271.61     1645.17     26.24 o 
   4   4   4      531.01      530.07     11.03 o 
   5   4   4       74.29       52.10      5.35 o 
   6   4   4      905.60     1003.75     18.21 o 
   7   4   4       24.03       18.76     10.67 o 
   8   4   4       68.08       90.73     13.42 o 
   9   4   4        0.10        4.27      5.99 o 
  10   4   4      493.30      475.64     15.53 o 
  11   4   4       10.65       12.31      7.27 o 
  12   4   4       32.80       24.39      7.99 o 
  13   4   4      156.82      163.16     12.25 o 
 -14   5   4      312.56      267.13     17.85 o 
 -13   5   4       37.15       35.14     10.26 o 
 -12   5   4      244.57      242.17     19.78 o 
 -11   5   4      440.48      455.38     15.17 o 
 -10   5   4       26.88       40.77      7.03 o 
  -9   5   4      566.45      543.76     14.69 o 
  -8   5   4      957.79     1048.07     19.90 o 
  -7   5   4       11.19        5.58      5.51 o 
  -6   5   4      112.40       85.43      4.93 o 
  -5   5   4       19.27        8.09      4.44 o 
  -4   5   4     5676.57     5581.08     56.04 o 
  -3   5   4        4.96       19.20      2.90 o 
  -2   5   4     1012.43      966.49     12.76 o 
  -1   5   4       12.23        0.46      2.78 o 
   0   5   4      371.91      408.37      8.32 o 
   1   5   4     1084.98     1168.88     15.77 o 
   2   5   4      137.43      117.91      7.48 o 
   3   5   4      592.17      635.91     11.07 o 
   4   5   4      656.63      655.57     11.00 o 
   5   5   4        0.92        3.60      3.15 o 
   6   5   4      996.57      918.43     17.93 o 
   7   5   4      828.58      900.45     21.46 o 
   8   5   4       60.63       83.07      7.63 o 
   9   5   4        5.28       -1.36      7.42 o 
  10   5   4      247.07      290.80     13.27 o 
  11   5   4      130.36       89.72     11.48 o 
  12   5   4       12.28       -1.61     12.82 o 
  13   5   4      266.30      308.58     18.46 o 
 -14   6   4        1.37      -10.80     10.80 o 
 -13   6   4      193.53      169.74     14.01 o 
 -12   6   4       10.61       -4.09      8.61 o 
 -11   6   4     1346.44     1276.27     29.30 o 
 -10   6   4       37.65       22.51      7.83 o 
  -9   6   4       14.75        7.29      5.74 o 
  -8   6   4      679.93      750.92     16.39 o 
  -7   6   4       47.27       38.38      4.38 o 
  -6   6   4      172.11      232.01      7.36 o 
  -5   6   4      124.19       84.50      4.83 o 
  -4   6   4      497.91      362.92      8.37 o 
  -3   6   4      843.72      920.00     12.49 o 
  -2   6   4       40.83       40.52      4.07 o 
  -1   6   4      878.67      897.85     12.53 o 
   0   6   4      160.59      165.24      6.78 o 
   1   6   4     4580.33     4758.33     48.38 o 
   2   6   4     1038.39     1249.86     17.06 o 
   3   6   4     1351.70     1432.78     19.30 o 
   4   6   4      952.31      723.37     14.67 o 
   5   6   4      699.62      680.25     13.90 o 
   6   6   4     3256.68     3131.84     51.45 o 
   7   6   4       57.06       49.33      7.30 o 
   8   6   4      780.30      718.31     19.86 o 
   9   6   4       81.42       62.53      9.27 o 
  10   6   4      137.88      156.44     12.40 o 
  11   6   4      426.44      503.20     28.06 o 
  12   6   4       78.77       84.44     22.42 o 
 -13   7   4       41.47       39.84     15.38 o 
 -12   7   4       10.60       13.75      8.73 o 
 -11   7   4      171.10      181.17     12.53 o 
 -10   7   4        3.77        3.49      6.85 o 
  -9   7   4     1093.62     1142.02     25.04 o 
  -8   7   4       45.82       60.11      6.99 o 
  -7   7   4     1198.16     1200.23     30.91 o 
  -6   7   4      623.57      644.81     11.63 o 
  -5   7   4      255.03      325.76      8.23 o 
  -4   7   4      147.80      171.49      6.50 o 
  -3   7   4      332.06      364.91      7.38 o 
  -2   7   4       81.93       61.84      4.61 o 
  -1   7   4     1469.21     1569.35     19.14 o 
   0   7   4      412.93      425.79      9.15 o 
   1   7   4        4.09        6.16      2.56 o 
   2   7   4      299.09      302.39      7.66 o 
   3   7   4      349.30      311.79      9.32 o 
   4   7   4      177.07      164.71      7.27 o 
   5   7   4      157.03      145.77      8.98 o 
   6   7   4       83.70       71.77      7.67 o 
   7   7   4      387.94      423.24     14.49 o 
   8   7   4      149.47      169.92     17.82 o 
   9   7   4        1.25       -4.12      7.04 o 
  10   7   4      673.74      687.60     47.96 o 
  11   7   4        0.12        0.30     10.03 o 
  12   7   4        1.38       17.86     11.50 o 
 -12   8   4        0.42       -7.18     49.18 o 
 -11   8   4        4.13       20.20     14.70 o 
 -10   8   4      136.51      116.42     17.50 o 
  -9   8   4     1483.38     1482.33     55.12 o 
  -8   8   4       10.10       -8.70     10.70 o 
  -7   8   4       75.62      122.74     14.70 o 
  -6   8   4      288.96      254.16      9.87 o 
  -5   8   4        1.64        1.96      6.85 o 
  -4   8   4       54.90       58.25      5.92 o 
  -3   8   4     1798.36     1763.67     27.09 o 
  -2   8   4      740.24      799.77     15.77 o 
  -1   8   4     2057.12     1978.32     25.63 o 
   0   8   4      100.69      120.99      5.79 o 
   1   8   4      346.06      281.78     11.48 o 
   2   8   4      417.55      463.50     14.26 o 
   3   8   4        1.49       -4.90      5.82 o 
   4   8   4       23.27       36.52     10.16 o 
   5   8   4      357.03      281.22     11.66 o 
   6   8   4        3.81       10.19      5.62 o 
   7   8   4      756.73      722.79     26.61 o 
   8   8   4        6.17       25.29     20.13 o 
   9   8   4        3.62        1.10      6.63 o 
  10   8   4       23.05       43.07     15.63 o 
  11   8   4        3.64        2.07     23.43 o 
 -12   9   4        0.82       -8.26     14.91 o 
 -11   9   4       22.18       26.28     25.74 o 
 -10   9   4      213.73      199.10     21.00 o 
  -9   9   4       73.02       74.13     15.12 o 
  -8   9   4       26.94        7.88     11.89 o 
  -7   9   4      327.08      365.88     22.39 o 
  -6   9   4      262.83      261.63     18.67 o 
  -5   9   4      136.86      113.80      7.94 o 
  -4   9   4      267.78      281.13     11.93 o 
  -3   9   4       16.89        1.38      8.23 o 
  -2   9   4      963.88     1028.40     21.89 o 
  -1   9   4       55.34       86.97      8.23 o 
   0   9   4        5.67       13.20      7.93 o 
   1   9   4     1720.26     1825.11     40.53 o 
   2   9   4       15.55       22.25      6.50 o 
   3   9   4        3.13       10.66      6.27 o 
   4   9   4        6.57       -9.45     10.37 o 
   5   9   4      176.55      153.64     10.23 o 
   6   9   4      341.77      304.24     11.89 o 
   7   9   4       55.34       92.08     15.12 o 
   8   9   4        0.11      -11.89     11.89 o 
   9   9   4      100.29       56.16     15.85 o 
  10   9   4      396.13      409.78     27.96 o 
 -10  10   4      336.36      340.07     26.12 o 
  -9  10   4       97.39      133.98     18.90 o 
  -8  10   4     1220.68     1268.36     40.84 o 
  -7  10   4      158.90      173.37     18.20 o 
  -6  10   4      744.78      722.11     40.26 o 
  -5  10   4      250.36      236.21     30.69 o 
  -4  10   4       57.50       63.08      9.09 o 
  -3  10   4      352.99      352.53     20.13 o 
  -2  10   4      300.50      277.72     15.79 o 
  -1  10   4     1655.44     1821.35     51.82 o 
   0  10   4     1115.52     1057.11     28.93 o 
   1  10   4        0.94       11.22      8.36 o 
   2  10   4      803.63      721.88     30.69 o 
   3  10   4      442.41      532.47     19.34 o 
   4  10   4      130.13      167.13     11.89 o 
   5  10   4      325.90      302.92     13.98 o 
   6  10   4       56.59       79.21     21.12 o 
   7  10   4       35.83       39.29     14.09 o 
   8  10   4       10.48       16.27     13.51 o 
   9  10   4       22.46       17.31     23.10 o 
  -9  11   4       63.18       46.20     22.44 o 
  -8  11   4       27.03       55.45     22.44 o 
  -7  11   4      251.31      302.97     32.34 o 
  -6  11   4       11.70        3.30     18.48 o 
  -5  11   4      152.18      165.50     17.82 o 
  -4  11   4       70.38       75.87      9.59 o 
  -3  11   4        0.02        1.62      8.18 o 
  -2  11   4      276.04      279.71     16.80 o 
  -1  11   4       12.08       26.96      9.96 o 
   0  11   4      209.50      163.62     13.72 o 
   1  11   4      143.52      233.74     26.40 o 
   2  11   4      919.13      900.20     27.11 o 
   3  11   4      205.35      148.12     12.69 o 
   4  11   4        1.86       14.43      7.61 o 
   5  11   4       82.11       54.13     20.46 o 
   6  11   4      125.11      133.99     24.42 o 
   7  11   4       65.38       59.41     21.78 o 
   8  11   4      209.57      271.29     35.64 o 
  -7  12   4      161.10      232.34     31.68 o 
  -6  12   4      337.11      328.71     34.98 o 
  -5  12   4      113.47      132.01     24.42 o 
  -4  12   4       62.76       50.76     16.17 o 
  -3  12   4      141.08      162.93     13.55 o 
  -2  12   4       66.48       70.23     11.89 o 
  -1  12   4      176.93      198.13     15.38 o 
   0  12   4       16.95       -9.09      9.09 o 
   1  12   4      170.84      107.09     14.52 o 
   2  12   4      321.80      236.15     15.98 o 
   3  12   4       90.44      137.51     12.57 o 
   4  12   4      708.76      734.65     44.22 o 
   5  12   4      239.21      217.16     29.04 o 
   6  12   4      280.84      316.17     34.32 o 
  -5  13   4        0.71      -13.20     17.82 o 
  -4  13   4        6.99        9.90     18.48 o 
  -3  13   4       46.26       81.06     12.21 o 
  -2  13   4      278.70      336.95     19.50 o 
  -1  13   4      345.01      458.61     22.08 o 
   0  13   4      292.45      343.92     35.31 o 
   1  13   4        1.14        2.07     10.43 o 
   2  13   4      137.64      149.02     14.40 o 
   3  13   4        4.20       44.88     20.46 o 
   4  13   4      215.33      302.31     33.00 o 
 -15   0   5       98.68      109.57     24.42 o 
 -13   0   5      964.26     1050.17     49.51 o 
 -11   0   5      668.74      755.30     18.73 o 
  -9   0   5       92.21       83.22      6.20 o 
  -7   0   5     1966.85     2176.20     30.12 o 
  -5   0   5      101.10      127.39      7.53 o 
  -3   0   5        3.81        7.18      4.47 o 
  -1   0   5    19085.33    19634.08    260.78 o 
   1   0   5     1102.97     1067.02     24.27 o 
   3   0   5      495.89      390.81     14.47 o 
   5   0   5     2229.63     2129.21     62.05 o 
   7   0   5     2337.15     2138.30     35.94 o 
   9   0   5     3413.11     3198.72     51.38 o 
  11   0   5       24.76       12.54     12.54 o 
  13   0   5        0.09       -8.58     16.50 o 
 -15   1   5      176.70      134.19     18.40 o 
 -14   1   5        0.02       -7.05      7.05 o 
 -13   1   5      756.77      798.44     23.08 o 
 -12   1   5      141.60      116.03      8.82 o 
 -11   1   5     2019.82     2033.31     35.53 o 
 -10   1   5      515.19      479.79     10.92 o 
  -9   1   5     1926.49     1891.15     23.68 o 
  -8   1   5     1350.55     1309.74     16.20 o 
  -7   1   5      768.38      634.45      9.98 o 
  -6   1   5      748.14      756.37     10.71 o 
  -5   1   5     4464.53     4709.64     43.79 o 
  -4   1   5      637.32      879.69     11.14 o 
  -3   1   5      893.59      981.70     11.72 o 
  -2   1   5     2933.92     3136.22     35.89 o 
  -1   1   5      314.76      325.95      7.38 o 
   0   1   5     1550.97     1587.07     20.03 o 
   1   1   5     1396.98     1458.99     18.82 o 
   2   1   5     2839.13     2918.15     33.92 o 
   3   1   5      729.01      812.58     15.09 o 
   4   1   5      536.69      457.39     11.28 o 
   5   1   5      615.17      621.69     13.68 o 
   6   1   5        4.22        9.61      3.91 o 
   7   1   5      404.23      460.01      9.46 o 
   8   1   5     1351.01     1392.43     18.78 o 
   9   1   5     1047.70      923.82     17.06 o 
  10   1   5      286.78      276.05      9.16 o 
  11   1   5      408.66      381.94      8.89 o 
  12   1   5       26.19       38.64      8.58 o 
  13   1   5        7.57        6.24     13.04 o 
  14   1   5       53.14       40.11     15.59 o 
 -15   2   5     1267.26     1287.87     82.18 o 
 -14   2   5       79.57       71.88     10.10 o 
 -13   2   5      753.22      716.84     21.80 o 
 -12   2   5        1.18       -3.48      6.06 o 
 -11   2   5      546.97      530.06     15.45 o 
 -10   2   5      548.99      585.19     13.48 o 
  -9   2   5      717.32      801.07     15.36 o 
  -8   2   5       16.70       11.33      3.77 o 
  -7   2   5       46.14       30.44      3.56 o 
  -6   2   5      383.16      443.00      7.96 o 
  -5   2   5      600.84      622.88      9.20 o 
  -4   2   5      663.31      805.31     14.02 o 
  -3   2   5     1199.82     1088.65     15.37 o 
  -2   2   5     6842.24     7732.74     74.80 o 
  -1   2   5    11753.04    11670.21    110.97 o 
   0   2   5     4627.40     5018.75     51.60 o 
   1   2   5     1669.78     1542.07     17.74 o 
   2   2   5     6522.93     6190.14     67.24 o 
   3   2   5      540.05      561.65     12.20 o 
   4   2   5    12058.87    11899.64    126.09 o 
   5   2   5     1692.87     1858.50     22.98 o 
   6   2   5      738.88      693.32     10.82 o 
   7   2   5      115.34      110.59      5.41 o 
   8   2   5      798.20      662.45     14.03 o 
   9   2   5      308.71      327.91     14.76 o 
  10   2   5     2349.56     2438.91     38.15 o 
  11   2   5       51.53       68.17      8.50 o 
  12   2   5      156.89      174.96     13.39 o 
  13   2   5       33.26        5.35     13.83 o 
 -15   3   5      237.82      197.44     41.25 o 
 -14   3   5       29.45       28.99      9.26 o 
 -13   3   5      147.88      144.07     10.75 o 
 -12   3   5       41.88       34.65      9.34 o 
 -11   3   5     1664.19     1689.57     29.42 o 
 -10   3   5       14.91       22.45      6.29 o 
  -9   3   5     3166.03     3165.54     39.75 o 
  -8   3   5      696.97      863.14     14.96 o 
  -7   3   5      185.78      221.12      6.34 o 
  -6   3   5     4688.48     4519.94     40.03 o 
  -5   3   5     7104.18     6781.70     67.82 o 
  -4   3   5     1283.80     1423.95     16.01 o 
  -3   3   5     2687.34     2674.94     30.01 o 
  -2   3   5       69.28       82.57      4.22 o 
  -1   3   5     4265.59     4253.36     42.75 o 
   0   3   5     9115.00     9216.71     88.44 o 
   1   3   5        9.71        6.00      2.86 o 
   2   3   5     4334.00     4382.53     43.86 o 
   3   3   5     5450.08     5441.58     68.70 o 
   4   3   5      138.95      157.01      7.27 o 
   5   3   5      192.88      288.02      9.46 o 
   6   3   5     4448.03     4415.30     58.58 o 
   7   3   5      376.85      365.76     12.67 o 
   8   3   5     4640.38     4797.60     67.33 o 
   9   3   5      414.51      445.15     16.58 o 
  10   3   5     1384.92     1422.06     26.87 o 
  11   3   5      454.03      465.25     20.32 o 
  12   3   5      179.75      228.36     21.34 o 
  13   3   5       86.34      109.60     17.43 o 
 -15   4   5       61.18       51.69     17.16 o 
 -14   4   5      523.11      527.16     19.44 o 
 -13   4   5      347.57      296.48     14.12 o 
 -12   4   5        1.92       -0.86      6.99 o 
 -11   4   5      160.19      113.76      9.29 o 
 -10   4   5        4.28       -4.02      6.01 o 
  -9   4   5       59.83       27.94      6.27 o 
  -8   4   5      775.99      737.99     14.49 o 
  -7   4   5      169.71      228.70     10.13 o 
  -6   4   5      958.34     1003.98     19.33 o 
  -5   4   5     2157.92     2187.44     25.09 o 
  -4   4   5       99.59       73.81      3.89 o 
  -3   4   5      138.99       96.57      4.18 o 
  -2   4   5     1526.63     1578.02     17.16 o 
  -1   4   5     1341.49     1253.53     15.33 o 
   0   4   5      514.38      532.39      8.56 o 
   1   4   5      599.23      587.06     10.98 o 
   2   4   5      565.22      503.04      8.69 o 
   3   4   5     3408.96     3912.99     40.72 o 
   4   4   5     1746.81     1743.09     25.64 o 
   5   4   5      170.27      186.74      6.98 o 
   6   4   5      575.57      566.82     17.50 o 
   7   4   5      759.84      816.48     20.75 o 
   8   4   5      102.55      146.58      9.30 o 
   9   4   5      702.30      825.25     29.52 o 
  10   4   5      341.62      371.99     16.20 o 
  11   4   5        0.58        6.68      7.08 o 
  12   4   5      731.01      727.10     20.45 o 
  13   4   5      170.20      165.85     13.68 o 
 -14   5   5       41.92       32.71     14.85 o 
 -13   5   5        9.28        2.99     13.61 o 
 -12   5   5        9.89       -0.47      9.29 o 
 -11   5   5      181.85      182.04     11.14 o 
 -10   5   5      245.30      242.97     11.52 o 
  -9   5   5     1099.15     1133.23     24.29 o 
  -8   5   5      871.76      924.53     18.78 o 
  -7   5   5      800.11      815.39     15.94 o 
  -6   5   5     1689.52     1794.04     19.94 o 
  -5   5   5       47.84       59.92      3.62 o 
  -4   5   5     1567.16     1752.62     20.96 o 
  -3   5   5       55.24       48.79      3.47 o 
  -2   5   5     1428.48     1403.19     20.97 o 
  -1   5   5      658.87      674.03     11.47 o 
   0   5   5     4996.58     5222.23     57.92 o 
   1   5   5      106.95      134.43      5.17 o 
   2   5   5     4386.52     4471.98     46.08 o 
   3   5   5        0.11        1.21      2.80 o 
   4   5   5      433.88      380.23      8.68 o 
   5   5   5        0.01        9.03      3.59 o 
   6   5   5      620.92      637.47     28.74 o 
   7   5   5      620.14      587.56     17.87 o 
   8   5   5     1178.22     1080.27     25.74 o 
   9   5   5       95.93       37.05      9.36 o 
  10   5   5     2090.88     2007.05     40.71 o 
  11   5   5       40.30       51.12     10.76 o 
  12   5   5      814.28      732.97     24.91 o 
  13   5   5        4.55       11.70     10.38 o 
 -14   6   5       18.57       25.20     16.62 o 
 -13   6   5       53.91       98.65     14.09 o 
 -12   6   5       15.13       26.93      9.54 o 
 -11   6   5       13.93        8.28     11.91 o 
 -10   6   5      420.80      464.53     24.54 o 
  -9   6   5     1445.69     1441.64     30.10 o 
  -8   6   5       27.37       39.89     11.04 o 
  -7   6   5        1.53       11.26      5.13 o 
  -6   6   5     1447.92     1542.94     22.07 o 
  -5   6   5        0.12       -0.64      3.45 o 
  -4   6   5       39.93       59.28      3.92 o 
  -3   6   5      386.52      368.84      8.92 o 
  -2   6   5      140.32      112.77      7.67 o 
  -1   6   5      406.80      340.41      9.51 o 
   0   6   5      320.13      238.93      8.77 o 
   1   6   5     1776.81     1813.44     21.38 o 
   2   6   5     1961.58     2055.64     26.15 o 
   3   6   5     1611.35     1784.11     27.08 o 
   4   6   5     2181.51     2376.10     29.94 o 
   5   6   5        1.19        4.61      5.91 o 
   6   6   5     1801.15     1872.63     46.83 o 
   7   6   5      128.55       86.06      9.12 o 
   8   6   5      176.04      182.02     12.08 o 
   9   6   5       23.74       34.32     13.07 o 
  10   6   5      145.69      131.22     12.22 o 
  11   6   5       39.06       15.14      9.37 o 
  12   6   5      383.90      449.32     20.76 o 
 -13   7   5       60.66       38.54     11.18 o 
 -12   7   5      117.51      111.70     11.78 o 
 -11   7   5        1.48        3.98     13.23 o 
 -10   7   5       24.99       36.85      8.26 o 
  -9   7   5      989.45     1035.88     28.88 o 
  -8   7   5      558.14      523.11     16.00 o 
  -7   7   5        0.09        3.35      5.70 o 
  -6   7   5      559.48      456.26     12.69 o 
  -5   7   5       51.32       40.64      4.52 o 
  -4   7   5     1083.73      911.30     16.59 o 
  -3   7   5      126.60      135.80      6.91 o 
  -2   7   5      530.66      476.99      9.20 o 
  -1   7   5        0.67        2.43      3.68 o 
   0   7   5       86.02       77.37      5.11 o 
   1   7   5        5.65        7.30      3.32 o 
   2   7   5      583.57      489.80     21.53 o 
   3   7   5      665.00      684.74     22.62 o 
   4   7   5        4.33        9.36      5.90 o 
   5   7   5      124.60      164.28     10.15 o 
   6   7   5     2603.36     2633.80     45.79 o 
   7   7   5      252.75      260.66     12.91 o 
   8   7   5     2169.22     2166.80     40.99 o 
   9   7   5       77.88       35.24     13.76 o 
  10   7   5     2344.29     2347.52     45.75 o 
  11   7   5      163.17      202.50     15.28 o 
 -12   8   5       18.51       34.48     15.98 o 
 -11   8   5        0.18       11.90     18.81 o 
 -10   8   5       91.94       89.55     16.10 o 
  -9   8   5      188.92      162.35     10.28 o 
  -8   8   5      745.46      732.90     28.83 o 
  -7   8   5        4.75        7.25      5.51 o 
  -6   8   5     1392.28     1266.56     25.77 o 
  -5   8   5      473.10      496.67     14.96 o 
  -4   8   5        0.37        6.53      6.50 o 
  -3   8   5       20.46       19.76      6.29 o 
  -2   8   5      373.65      458.25     14.29 o 
  -1   8   5      338.23      340.74      9.15 o 
   0   8   5       21.58       33.22      4.54 o 
   1   8   5     1169.84     1183.21     41.00 o 
   2   8   5     1343.09     1415.46     27.81 o 
   3   8   5     1038.31     1072.13     23.58 o 
   4   8   5      478.89      516.63     15.94 o 
   5   8   5       31.32       31.84      7.00 o 
   6   8   5     1502.02     1543.27     68.00 o 
   7   8   5      315.04      401.25     21.02 o 
   8   8   5      295.47      269.27     13.71 o 
   9   8   5      494.54      611.19     30.10 o 
  10   8   5       28.19       23.04      8.97 o 
  11   8   5      129.54       95.02     18.65 o 
 -11   9   5      189.40      171.18     29.37 o 
 -10   9   5      276.04      286.70     29.37 o 
  -9   9   5       25.95       43.56     14.94 o 
  -8   9   5        0.28      -19.14     19.14 o 
  -7   9   5      576.39      614.85     26.83 o 
  -6   9   5      913.26      822.71     20.06 o 
  -5   9   5      548.55      461.17     15.03 o 
  -4   9   5     2278.75     2379.23     41.42 o 
  -3   9   5       26.24       37.50      7.06 o 
  -2   9   5      542.61      629.93     17.19 o 
  -1   9   5        2.30        5.52      5.73 o 
   0   9   5      582.03      718.18     23.07 o 
   1   9   5     1888.57     1764.47     40.74 o 
   2   9   5      134.24       73.55     11.88 o 
   3   9   5     1744.58     1800.93     34.02 o 
   4   9   5     1950.52     1616.09     31.94 o 
   5   9   5       34.52       18.37      7.00 o 
   6   9   5       24.13        6.61      6.63 o 
   7   9   5       22.28        8.69     11.64 o 
   8   9   5      968.10      893.41     35.00 o 
   9   9   5       35.45       47.92     15.85 o 
  10   9   5      209.19      263.14     23.80 o 
 -10  10   5       54.63       40.42     31.02 o 
  -9  10   5      100.03       94.41     28.05 o 
  -8  10   5      458.25      471.15     44.88 o 
  -7  10   5      171.05      163.70     25.08 o 
  -6  10   5       28.25       33.56      7.32 o 
  -5  10   5      548.64      526.87     18.78 o 
  -4  10   5     1076.48     1073.01     42.90 o 
  -3  10   5     1383.94     1238.10     32.31 o 
  -2  10   5        0.14        1.68      8.08 o 
  -1  10   5      140.52      135.28     12.83 o 
   0  10   5     1060.82      841.76     26.37 o 
   1  10   5       84.07       72.72     11.09 o 
   2  10   5        0.94        5.08     13.86 o 
   3  10   5      663.52      629.79     22.51 o 
   4  10   5     1251.66     1174.29     31.00 o 
   5  10   5      785.40      821.81     25.74 o 
   6  10   5        1.69       -6.55      6.55 o 
   7  10   5       25.66        2.64     17.82 o 
   8  10   5       94.26      107.82     31.68 o 
   9  10   5       54.18       75.41     20.79 o 
  -9  11   5      249.83      227.72     32.34 o 
  -8  11   5       45.18       71.95     21.78 o 
  -7  11   5       63.14       83.83     23.10 o 
  -6  11   5       62.07       74.59     21.78 o 
  -5  11   5        0.69        0.45      7.14 o 
  -4  11   5      790.58      729.53     51.16 o 
  -3  11   5       18.47       20.37     10.89 o 
  -2  11   5     1645.04     1515.30     37.93 o 
  -1  11   5       20.60       27.16      9.77 o 
   0  11   5      569.82      564.94     22.39 o 
   1  11   5       14.60       -2.01      8.83 o 
   2  11   5       89.33       73.99     11.57 o 
   3  11   5      158.88      123.12     12.94 o 
   4  11   5        9.31       -7.67      7.67 o 
   5  11   5      204.97      196.04     27.72 o 
   6  11   5      340.49      533.99     42.24 o 
   7  11   5      375.54      469.97     41.58 o 
  -7  12   5       63.20       83.17     24.42 o 
  -6  12   5      266.95      250.83     31.68 o 
  -5  12   5       75.62       71.95     21.12 o 
  -4  12   5        1.42        8.30      9.09 o 
  -3  12   5      103.50       95.84     12.45 o 
  -2  12   5      127.92      107.71     13.15 o 
  -1  12   5       20.67        7.26     10.27 o 
   0  12   5       76.24      112.55     13.30 o 
   1  12   5      338.06      450.17     21.41 o 
   2  12   5      327.16      392.69     20.62 o 
   3  12   5      615.46      742.83     26.24 o 
   4  12   5       12.06       44.22     20.46 o 
   5  12   5       14.51       56.77     22.44 o 
   6  12   5       56.76      124.75     27.06 o 
  -4  13   5      160.84      155.78     27.06 o 
  -3  13   5       70.13       59.31     12.33 o 
  -2  13   5      104.58      159.54     15.32 o 
  -1  13   5       13.34       25.92     28.05 o 
   0  13   5       39.45       17.77     18.81 o 
   1  13   5      229.25      250.83     18.04 o 
   2  13   5       55.98       68.51     12.33 o 
   3  13   5      413.72      414.52     36.96 o 
 -14   0   6       37.60       27.72     19.80 o 
 -12   0   6      132.17      130.03     21.78 o 
 -10   0   6      381.61      434.39     14.26 o 
  -8   0   6     1598.08     1625.59     24.86 o 
  -6   0   6       67.42       65.23      5.37 o 
  -4   0   6     2625.91     2330.42     45.49 o 
  -2   0   6     5045.10     4569.13     65.26 o 
   0   0   6       17.73       45.35      7.22 o 
   2   0   6     6848.47     6762.06    119.02 o 
   4   0   6      444.85      480.39     17.03 o 
   6   0   6     1179.93     1069.22     28.46 o 
   8   0   6        1.33       10.87      5.99 o 
  10   0   6      362.86      399.65     17.46 o 
  12   0   6        3.07        2.54      7.24 o 
 -15   1   6       91.86       92.84     21.45 o 
 -14   1   6       12.73       14.89      9.73 o 
 -13   1   6      120.46      133.70     11.37 o 
 -12   1   6       69.12       99.50      8.67 o 
 -11   1   6        1.56        8.40      6.19 o 
 -10   1   6      133.14      130.65      6.79 o 
  -9   1   6     1647.65     1730.39     22.50 o 
  -8   1   6     2340.16     2415.57     25.96 o 
  -7   1   6     1059.66     1107.55     14.35 o 
  -6   1   6     3556.50     3751.06     36.41 o 
  -5   1   6     3106.82     2946.74     31.98 o 
  -4   1   6     5003.10     5309.80     49.01 o 
  -3   1   6      696.71      767.84     10.41 o 
  -2   1   6      331.22      381.22      8.65 o 
  -1   1   6     1114.84     1058.12     15.24 o 
   0   1   6      804.35      929.64     14.02 o 
   1   1   6     1442.62     1624.41     21.19 o 
   2   1   6       29.56       53.83      4.64 o 
   3   1   6        0.98       19.33      4.86 o 
   4   1   6     2708.78     2514.04     35.88 o 
   5   1   6     3414.08     3443.10     47.43 o 
   6   1   6     2060.07     2069.70     41.06 o 
   7   1   6        3.52        5.88      4.04 o 
   8   1   6      610.65      565.42     13.56 o 
   9   1   6     2289.42     2387.02     34.68 o 
  10   1   6     2120.16     2071.51     28.66 o 
  11   1   6        0.41       -2.22      3.44 o 
  12   1   6      278.67      265.19     14.62 o 
  13   1   6       52.36       31.43     14.45 o 
 -15   2   6        0.74       -1.16     13.51 o 
 -14   2   6      292.71      241.72     22.99 o 
 -13   2   6      305.00      309.09     24.16 o 
 -12   2   6        3.19        3.12      7.09 o 
 -11   2   6      134.43      152.02     16.96 o 
 -10   2   6      140.60      135.66      9.04 o 
  -9   2   6      840.42      849.11     19.78 o 
  -8   2   6     1213.92     1201.90     17.16 o 
  -7   2   6      531.65      719.51     11.04 o 
  -6   2   6      863.47      678.16     10.35 o 
  -5   2   6      745.96      993.53     12.77 o 
  -4   2   6     2569.97     2437.06     27.10 o 
  -3   2   6     1188.47     1266.16     17.78 o 
  -2   2   6      448.03      498.07      8.94 o 
  -1   2   6     1282.43     1346.80     16.47 o 
   0   2   6     2909.38     2655.80     28.56 o 
   1   2   6     3752.16     3579.89     41.14 o 
   2   2   6        2.05       36.05      4.99 o 
   3   2   6      110.34      155.32      6.49 o 
   4   2   6      280.78      200.92      7.04 o 
   5   2   6      842.36      814.92     13.73 o 
   6   2   6       57.48       66.68      4.14 o 
   7   2   6        9.24       26.59      3.40 o 
   8   2   6       61.73       62.39      5.14 o 
   9   2   6      668.39      585.87     16.21 o 
  10   2   6      259.70      309.33     13.40 o 
  11   2   6      440.75      434.06     17.05 o 
  12   2   6      531.02      625.60     21.05 o 
  13   2   6        3.28       -7.39     13.86 o 
 -15   3   6        7.75       17.76     14.18 o 
 -14   3   6      586.78      591.41     21.41 o 
 -13   3   6      414.98      374.15     15.42 o 
 -12   3   6       76.21       72.12      8.70 o 
 -11   3   6       95.75       84.16     13.05 o 
 -10   3   6      192.44      184.71     10.25 o 
  -9   3   6      497.80      512.51     12.60 o 
  -8   3   6      194.13      239.11      7.74 o 
  -7   3   6        1.85        8.48      3.67 o 
  -6   3   6     5945.99     6019.31     56.00 o 
  -5   3   6      166.01      252.18      9.84 o 
  -4   3   6      775.73      642.02     10.58 o 
  -3   3   6     1191.93     1130.25     14.94 o 
  -2   3   6     3286.71     3020.58     32.26 o 
  -1   3   6      308.65      354.66      7.90 o 
   0   3   6     1355.55     1280.91     15.96 o 
   1   3   6        1.28       10.41      4.08 o 
   2   3   6     2102.02     2487.79     30.02 o 
   3   3   6      198.54      271.34      7.08 o 
   4   3   6       11.92       45.03      4.14 o 
   5   3   6      151.59      194.62      8.85 o 
   6   3   6       91.73      129.68      8.00 o 
   7   3   6        1.41        3.18      5.37 o 
   8   3   6     2236.81     2498.12     45.64 o 
   9   3   6      358.06      402.01     14.47 o 
  10   3   6      347.25      413.05     15.44 o 
  11   3   6        9.43       14.53      7.41 o 
  12   3   6      350.94      346.49     23.17 o 
  13   3   6       30.56       21.70     10.12 o 
 -14   4   6       31.32       32.68      9.63 o 
 -13   4   6      160.57      135.54     10.94 o 
 -12   4   6      618.16      631.63     18.23 o 
 -11   4   6      298.03      301.79     13.29 o 
 -10   4   6        0.03       -6.02      6.02 o 
  -9   4   6      296.22      297.63     11.92 o 
  -8   4   6      120.23       71.05      6.11 o 
  -7   4   6     1912.49     1858.51     22.89 o 
  -6   4   6      617.23      640.54     10.12 o 
  -5   4   6      130.04      226.88      6.29 o 
  -4   4   6     7273.51     7543.87     69.14 o 
  -3   4   6       42.11       23.10      3.58 o 
  -2   4   6       97.09       93.23      4.74 o 
  -1   4   6      578.25      612.99      9.99 o 
   0   4   6      918.54      815.62     11.78 o 
   1   4   6       40.15       66.52      3.95 o 
   2   4   6      742.77      772.74     10.93 o 
   3   4   6      299.93      457.89      9.84 o 
   4   4   6     1997.12     1936.78     30.20 o 
   5   4   6      118.61       81.46      7.20 o 
   6   4   6     1702.36     1868.39     29.66 o 
   7   4   6     1145.17     1200.71     26.90 o 
   8   4   6      104.36       76.87      9.68 o 
   9   4   6       38.11       56.75      7.89 o 
  10   4   6      371.41      399.65     21.70 o 
  11   4   6      346.92      330.73     15.12 o 
  12   4   6      896.07      894.09     29.15 o 
  13   4   6        0.00       -6.36     12.20 o 
 -14   5   6       24.28       22.04     11.12 o 
 -13   5   6      193.66      155.70     14.10 o 
 -12   5   6        2.95       -5.10      8.88 o 
 -11   5   6     2980.12     2966.04     53.53 o 
 -10   5   6        3.32       15.78      6.81 o 
  -9   5   6     3479.08     3600.82     55.26 o 
  -8   5   6     1157.87     1160.92     22.16 o 
  -7   5   6     1837.41     1809.49     25.63 o 
  -6   5   6      118.40      137.07      5.54 o 
  -5   5   6      131.65      139.35      5.79 o 
  -4   5   6      257.39      245.11      6.45 o 
  -3   5   6     6014.23     6039.71     56.21 o 
  -2   5   6      830.64      856.22     12.59 o 
  -1   5   6     1894.76     1998.00     22.92 o 
   0   5   6        3.65        3.28      2.83 o 
   1   5   6     9621.46     9763.27    104.95 o 
   2   5   6     2146.40     2269.91     28.54 o 
   3   5   6       97.20      115.68      5.56 o 
   4   5   6      408.96      374.10      9.06 o 
   5   5   6       10.19       47.14      5.59 o 
   6   5   6     1836.78     1697.79     33.78 o 
   7   5   6       59.84       63.40      8.88 o 
   8   5   6     1408.76     1266.90     39.26 o 
   9   5   6        1.01       14.65      8.31 o 
  10   5   6      872.63      731.65     32.34 o 
  11   5   6       75.71       82.51     11.84 o 
  12   5   6      381.98      387.74     24.03 o 
 -14   6   6       15.99       21.20     16.20 o 
 -13   6   6      197.97      207.83     21.60 o 
 -12   6   6        0.25       -2.06      9.20 o 
 -11   6   6      216.11      196.10     13.70 o 
 -10   6   6      122.17      120.96     14.90 o 
  -9   6   6        7.87       17.70      7.81 o 
  -8   6   6       84.49       73.48     10.07 o 
  -7   6   6      853.70      908.38     16.54 o 
  -6   6   6      421.07      454.11     12.68 o 
  -5   6   6     1689.30     1807.17     20.35 o 
  -4   6   6     1708.58     1758.31     23.52 o 
  -3   6   6      644.21      756.99     10.95 o 
  -2   6   6      369.04      390.66     11.74 o 
  -1   6   6     2313.93     2404.91     30.16 o 
   0   6   6      395.67      390.99      9.41 o 
   1   6   6       64.80       69.95      4.96 o 
   2   6   6      435.47      381.59     10.19 o 
   3   6   6      143.09      141.24      7.39 o 
   4   6   6      328.03      358.13     13.49 o 
   5   6   6      487.78      472.91     15.72 o 
   6   6   6        5.89       10.97      7.13 o 
   7   6   6       41.67       52.32      8.63 o 
   8   6   6      636.43      716.74     21.55 o 
   9   6   6      327.54      330.19     16.49 o 
  10   6   6      527.75      592.53     29.15 o 
  11   6   6       49.40       69.03     17.18 o 
  12   6   6        5.25       23.92     10.96 o 
 -13   7   6      113.04       90.28     12.26 o 
 -12   7   6        4.72        4.53     10.87 o 
 -11   7   6      805.64      776.71     23.05 o 
 -10   7   6        5.87        0.46      9.07 o 
  -9   7   6      954.87      936.71     23.61 o 
  -8   7   6       18.43       11.42      7.12 o 
  -7   7   6      295.47      312.92     13.37 o 
  -6   7   6        8.28        0.12      6.03 o 
  -5   7   6       52.53       51.31      6.15 o 
  -4   7   6      449.12      400.30     16.48 o 
  -3   7   6        6.66       -2.85      6.63 o 
  -2   7   6     1555.52     1468.65     23.87 o 
  -1   7   6     1490.65     1258.75     20.07 o 
   0   7   6      149.24      160.80      6.97 o 
   1   7   6       21.16        2.81      3.85 o 
   2   7   6      241.25      222.22     11.22 o 
   3   7   6      350.46      382.34     13.99 o 
   4   7   6     1268.48     1191.99     25.62 o 
   5   7   6       55.44       61.85      8.23 o 
   6   7   6      390.72      368.03     18.11 o 
   7   7   6      336.37      271.27     14.17 o 
   8   7   6        1.83        2.43      7.61 o 
   9   7   6       29.35       74.38     10.30 o 
  10   7   6       36.98       41.17     10.23 o 
  11   7   6      139.31      169.24     16.55 o 
 -12   8   6       14.76       -4.88     13.91 o 
 -11   8   6      354.20      290.63     24.50 o 
 -10   8   6      128.62      141.44     10.97 o 
  -9   8   6       30.43       31.09      7.94 o 
  -8   8   6      905.90      908.39     22.31 o 
  -7   8   6      237.26      229.49     12.15 o 
  -6   8   6        0.03        4.10      6.64 o 
  -5   8   6     1583.79     1556.39     30.79 o 
  -4   8   6      652.86      642.96     23.04 o 
  -3   8   6     2688.65     2600.61     37.71 o 
  -2   8   6       10.90        8.25      6.67 o 
  -1   8   6        9.57       -1.84      4.67 o 
   0   8   6      550.52      533.63     16.76 o 
   1   8   6     2652.28     2810.54     47.10 o 
   2   8   6       76.28       97.23      9.29 o 
   3   8   6     2417.16     2539.02     44.15 o 
   4   8   6      141.73      143.44     10.49 o 
   5   8   6      132.12      181.42     17.60 o 
   6   8   6      273.46      306.67     14.47 o 
   7   8   6       24.46       35.28      8.37 o 
   8   8   6      574.50      588.66     19.69 o 
   9   8   6      395.38      449.98     18.82 o 
  10   8   6        0.52        7.60     10.97 o 
 -11   9   6      214.15      198.69     21.70 o 
 -10   9   6      247.27      287.06     23.32 o 
  -9   9   6      542.74      592.30     32.34 o 
  -8   9   6      428.23      447.93     15.49 o 
  -7   9   6      590.05      599.24     19.63 o 
  -6   9   6      156.30      120.17      9.66 o 
  -5   9   6       48.48       49.98      8.08 o 
  -4   9   6        0.71       11.37      6.86 o 
  -3   9   6      430.68      433.77     18.86 o 
  -2   9   6      358.55      375.45     18.04 o 
  -1   9   6     1222.78     1340.02     39.69 o 
   0   9   6      971.24     1240.06     32.66 o 
   1   9   6      309.49      426.07     22.11 o 
   2   9   6      227.68      204.73     14.11 o 
   3   9   6      637.08      828.61     21.54 o 
   4   9   6      147.35      160.82     11.25 o 
   5   9   6        9.05       -6.80      6.80 o 
   6   9   6        1.56       11.49     11.29 o 
   7   9   6        8.35        5.64      7.50 o 
   8   9   6        1.16        1.74     11.14 o 
   9   9   6       23.52       20.67     15.16 o 
 -10  10   6        0.01       11.37     14.85 o 
  -9  10   6        7.49       -0.09     13.91 o 
  -8  10   6        2.11      -11.88     18.48 o 
  -7  10   6       31.68       28.85      7.78 o 
  -6  10   6        3.33       -8.91      8.91 o 
  -5  10   6      765.77      797.94     68.98 o 
  -4  10   6      266.71      231.29     15.01 o 
  -3  10   6      272.54      326.58     17.60 o 
  -2  10   6      772.75      723.51     24.34 o 
  -1  10   6     1054.03     1072.73     30.55 o 
   0  10   6        6.99        2.78      9.90 o 
   1  10   6      208.13      184.60     14.38 o 
   2  10   6      788.11      920.68     28.19 o 
   3  10   6      402.54      463.98     20.59 o 
   4  10   6      278.31      407.84     19.17 o 
   5  10   6      272.05      215.05     14.27 o 
   6  10   6        0.51        1.06      7.73 o 
   7  10   6      423.32      438.28     39.60 o 
   8  10   6        0.76       40.26     21.12 o 
  -9  11   6      235.00      283.17     34.98 o 
  -8  11   6      320.06      302.97     35.64 o 
  -7  11   6       57.42       96.37     23.10 o 
  -6  11   6      299.45      264.69     31.02 o 
  -5  11   6       13.13        2.79      8.40 o 
  -4  11   6      106.17      121.40     12.45 o 
  -3  11   6        8.75        0.74      9.02 o 
  -2  11   6      107.81       99.72     12.97 o 
  -1  11   6      100.77      100.07     18.15 o 
   0  11   6       33.01       10.17     10.24 o 
   1  11   6      208.07      209.80     15.98 o 
   2  11   6      662.97      516.18     22.52 o 
   3  11   6        9.38        1.47     19.14 o 
   4  11   6        0.06      -13.32     25.08 o 
   5  11   6       35.90       11.39      9.09 o 
   6  11   6      155.98      138.61     27.72 o 
   7  11   6       25.51       15.18     21.12 o 
  -7  12   6        6.03       25.74     20.46 o 
  -6  12   6       50.93       69.31     23.76 o 
  -5  12   6        1.31       15.31     10.89 o 
  -4  12   6       74.12       63.62     11.59 o 
  -3  12   6      191.72      149.10     22.11 o 
  -2  12   6      175.10      160.40     16.17 o 
  -1  12   6       51.64       29.37     11.37 o 
   0  12   6      182.73      183.95     16.32 o 
   1  12   6      238.07      189.33     16.63 o 
   2  12   6      379.70      347.31     20.11 o 
   3  12   6       83.27       86.04     12.81 o 
   4  12   6      151.22      115.98     15.18 o 
   5  12   6      316.85      347.20     36.96 o 
  -4  13   6      335.47      408.42     20.64 o 
  -3  13   6       24.79       12.91     16.17 o 
  -2  13   6       50.57       50.21     20.13 o 
  -1  13   6        1.86        7.68     11.37 o 
   0  13   6      531.24      600.19     26.09 o 
   1  13   6      113.00       77.27     13.72 o 
   2  13   6       17.08       15.21     12.21 o 
 -15   0   7      377.18      397.36     36.96 o 
 -13   0   7      118.66      100.99     22.44 o 
 -11   0   7       95.37       81.71     11.84 o 
  -9   0   7      905.31      847.14     24.98 o 
  -7   0   7     2540.62     2810.09     45.11 o 
  -5   0   7     1310.45     1221.55     23.27 o 
  -3   0   7     2190.77     2248.85     35.97 o 
  -1   0   7      780.54      870.06     17.85 o 
   1   0   7     2573.03     2469.41     49.47 o 
   3   0   7      226.54      242.39     13.54 o 
   5   0   7      892.21      850.31     25.20 o 
   7   0   7     1775.73     1867.39     43.87 o 
   9   0   7        0.19       10.62      7.19 o 
  11   0   7      203.01      224.72     16.83 o 
  13   0   7      103.35       73.93     23.76 o 
 -15   1   7      156.73      137.69     19.37 o 
 -14   1   7       54.12       40.84     26.07 o 
 -13   1   7      717.19      704.27     21.63 o 
 -12   1   7        5.21       11.57      9.04 o 
 -11   1   7     1247.35     1281.56     32.01 o 
 -10   1   7       38.79       26.59      5.57 o 
  -9   1   7     2507.09     2556.20     30.38 o 
  -8   1   7       77.85      105.68      7.74 o 
  -7   1   7       15.83       27.11      3.81 o 
  -6   1   7      238.55      287.45      7.31 o 
  -5   1   7      160.51      185.95      6.39 o 
  -4   1   7        0.27        3.92      3.15 o 
  -3   1   7     6978.70     7271.76     65.98 o 
  -2   1   7      259.67      266.93      9.14 o 
  -1   1   7     2769.87     2708.99     32.75 o 
   0   1   7      785.27      709.14     14.41 o 
   1   1   7     6443.49     6494.27     75.42 o 
   2   1   7     3342.99     3624.34     42.46 o 
   3   1   7       74.02      104.99      5.79 o 
   4   1   7     1548.92     1730.03     38.20 o 
   5   1   7     3610.91     3462.80     48.34 o 
   6   1   7        0.11        8.87      5.51 o 
   7   1   7      139.74      165.13      7.92 o 
   8   1   7      853.62      733.95     13.49 o 
   9   1   7      285.57      259.69     10.39 o 
  10   1   7       78.71       64.62      5.13 o 
  11   1   7        0.42        5.15      3.84 o 
  12   1   7       21.50       26.09     13.92 o 
  13   1   7       25.05       26.49     14.91 o 
 -15   2   7      265.86      265.25     33.99 o 
 -14   2   7       28.04       12.90      9.73 o 
 -13   2   7        0.07       -7.99      7.99 o 
 -12   2   7        1.47       -1.10      7.72 o 
 -11   2   7      362.63      337.01     13.28 o 
 -10   2   7        0.10        1.84      8.23 o 
  -9   2   7     1747.77     1736.01     22.95 o 
  -8   2   7      243.10      265.24     10.82 o 
  -7   2   7     2243.63     2078.49     23.07 o 
  -6   2   7       27.38       20.49      3.64 o 
  -5   2   7       79.38       39.44      3.81 o 
  -4   2   7      543.04      534.81     10.82 o 
  -3   2   7      930.16      718.44     12.64 o 
  -2   2   7       80.02       66.66      4.40 o 
  -1   2   7     4933.10     4551.19     46.59 o 
   0   2   7      258.17      284.33      9.29 o 
   1   2   7      583.36      506.16     10.43 o 
   2   2   7      609.85      613.74     11.53 o 
   3   2   7      447.23      555.88     11.12 o 
   4   2   7      265.66      214.90      7.64 o 
   5   2   7     1289.02     1183.64     18.22 o 
   6   2   7       36.85       37.58      3.92 o 
   7   2   7     3485.39     3259.14     35.90 o 
   8   2   7     1546.57     1535.57     22.87 o 
   9   2   7      622.06      505.14     15.76 o 
  10   2   7       58.47       30.62      8.64 o 
  11   2   7      301.57      242.07     13.21 o 
  12   2   7       31.65       45.46     13.98 o 
  13   2   7       39.18       31.09     19.47 o 
 -15   3   7      175.78      208.47     21.41 o 
 -14   3   7      252.11      226.78     17.80 o 
 -13   3   7     1002.42      973.93     22.99 o 
 -12   3   7      127.15      106.86      9.81 o 
 -11   3   7     2676.33     2702.93     41.92 o 
 -10   3   7      909.24      898.95     20.04 o 
  -9   3   7      133.31      106.14      8.31 o 
  -8   3   7      134.94      135.72      6.60 o 
  -7   3   7      921.67      990.34     15.15 o 
  -6   3   7       59.21       39.61      4.01 o 
  -5   3   7     4545.67     4375.07     50.81 o 
  -4   3   7        1.61       10.76      3.62 o 
  -3   3   7     2427.49     2142.41     24.77 o 
  -2   3   7       62.55       52.86      4.16 o 
  -1   3   7      948.94      935.74     13.42 o 
   0   3   7      812.75     1024.53     14.17 o 
   1   3   7     1071.85     1017.45     14.01 o 
   2   3   7     4438.19     4545.14     51.80 o 
   3   3   7       15.90        4.05      3.57 o 
   4   3   7      719.40      685.77     19.40 o 
   5   3   7        2.34       -1.89      2.85 o 
   6   3   7     1650.66     1500.59     26.13 o 
   7   3   7     1440.35     1522.52     38.40 o 
   8   3   7       87.47       75.79     10.29 o 
   9   3   7       72.95      107.44     11.01 o 
  10   3   7      105.69       90.24     10.79 o 
  11   3   7       18.41        8.08     11.00 o 
  12   3   7      294.24      270.44     16.40 o 
 -14   4   7        8.31       20.06     13.62 o 
 -13   4   7        5.91       17.33     13.19 o 
 -12   4   7      297.17      230.99     14.10 o 
 -11   4   7      306.17      311.42     13.53 o 
 -10   4   7      987.01      959.71     21.15 o 
  -9   4   7      238.62      275.78     11.85 o 
  -8   4   7       16.27        1.87      5.20 o 
  -7   4   7      919.97     1080.62     17.73 o 
  -6   4   7      891.33      787.38     13.04 o 
  -5   4   7       47.14       58.49      5.07 o 
  -4   4   7     2324.99     2149.15     25.29 o 
  -3   4   7      587.44      748.75     11.97 o 
  -2   4   7      397.34      341.85      9.34 o 
  -1   4   7       57.95       52.93      4.14 o 
   0   4   7     1303.60     1363.85     20.34 o 
   1   4   7       19.26        4.63      3.18 o 
   2   4   7     4479.96     4332.23     44.62 o 
   3   4   7      112.51       82.44      4.41 o 
   4   4   7     3097.44     2970.85     42.33 o 
   5   4   7     1168.73     1156.28     21.38 o 
   6   4   7        5.80       10.78      8.25 o 
   7   4   7      778.17      783.80     21.91 o 
   8   4   7      758.96      748.60     22.40 o 
   9   4   7       11.61       17.02      7.29 o 
  10   4   7     1731.47     1926.13     40.10 o 
  11   4   7      466.38      470.66     25.97 o 
  12   4   7      182.79      155.11     21.78 o 
 -14   5   7        1.15       -4.55     10.58 o 
 -13   5   7      544.82      574.23     22.67 o 
 -12   5   7        2.96        3.24      9.42 o 
 -11   5   7      187.05      154.33     13.00 o 
 -10   5   7      517.24      525.59     16.33 o 
  -9   5   7      130.03      150.96      9.78 o 
  -8   5   7        8.66       13.16      6.09 o 
  -7   5   7      674.15      558.13     13.07 o 
  -6   5   7     1318.65     1263.18     16.24 o 
  -5   5   7      320.77      362.02      8.83 o 
  -4   5   7      756.03      723.86     12.03 o 
  -3   5   7      229.34      230.47      9.15 o 
  -2   5   7      423.97      416.46      8.84 o 
  -1   5   7      183.37      185.11      6.33 o 
   0   5   7       78.62       48.47      4.05 o 
   1   5   7      322.40      362.13     10.63 o 
   2   5   7       59.66       45.43      4.82 o 
   3   5   7      124.43      169.34      7.49 o 
   4   5   7     1002.48     1013.68     19.44 o 
   5   5   7       31.72       34.40      8.72 o 
   6   5   7     1732.09     1752.30     34.85 o 
   7   5   7       93.22      116.41     10.78 o 
   8   5   7     1817.25     1917.64     38.90 o 
   9   5   7        1.42       -7.03      8.73 o 
  10   5   7       51.71       65.33     15.16 o 
  11   5   7      172.10      186.15     16.02 o 
  12   5   7       61.70       77.60     12.71 o 
 -13   6   7        8.58        7.71     10.18 o 
 -12   6   7       17.29        3.65     18.13 o 
 -11   6   7      347.55      367.49     17.95 o 
 -10   6   7       11.97        8.57     11.20 o 
  -9   6   7      163.48      127.06     11.04 o 
  -8   6   7       83.15      101.83     10.00 o 
  -7   6   7       93.13       88.76      8.29 o 
  -6   6   7       65.14       46.47      5.65 o 
  -5   6   7       15.24       20.65      4.84 o 
  -4   6   7        5.03        1.85      3.63 o 
  -3   6   7     1905.41     1799.36     22.17 o 
  -2   6   7        3.19        8.34      3.52 o 
  -1   6   7     1327.61     1429.94     18.30 o 
   0   6   7     1202.93     1093.82     17.25 o 
   1   6   7       48.68       87.93      5.73 o 
   2   6   7     1075.74      963.97     15.93 o 
   3   6   7        0.62        0.68      5.75 o 
   4   6   7     1170.85     1187.37     33.00 o 
   5   6   7       76.13       61.30      8.80 o 
   6   6   7      460.61      418.29     16.79 o 
   7   6   7      470.71      446.63     26.50 o 
   8   6   7      164.81      171.09     21.19 o 
   9   6   7       19.60       19.66     11.48 o 
  10   6   7      925.40      839.09     34.77 o 
  11   6   7      147.40      158.74     14.54 o 
 -13   7   7        2.02      -13.83     13.83 o 
 -12   7   7       40.03       28.45     10.08 o 
 -11   7   7       14.10       21.68      9.23 o 
 -10   7   7      115.06      109.19     14.54 o 
  -9   7   7        7.78        6.11      8.37 o 
  -8   7   7      230.89      250.57     13.53 o 
  -7   7   7       29.61       23.75      7.61 o 
  -6   7   7      136.66      124.13      9.75 o 
  -5   7   7      129.34      137.03      9.81 o 
  -4   7   7      410.16      403.85     12.32 o 
  -3   7   7      473.70      489.93     13.15 o 
  -2   7   7      402.00      378.97     12.42 o 
  -1   7   7      220.38      315.73     13.51 o 
   0   7   7        1.28       14.69      5.38 o 
   1   7   7      101.27      118.26      8.48 o 
   2   7   7      984.95     1009.79     23.40 o 
   3   7   7      797.06      781.70     20.37 o 
   4   7   7     3313.70     3491.68     58.03 o 
   5   7   7       97.39      105.81     10.16 o 
   6   7   7     2115.98     2315.71     43.23 o 
   7   7   7       19.98       15.28      8.64 o 
   8   7   7      234.29      211.55     13.91 o 
   9   7   7      211.04      196.70     14.16 o 
  10   7   7       14.17       17.84     14.45 o 
  11   7   7      125.71      107.05     15.59 o 
 -12   8   7        6.90       -7.41     23.76 o 
 -11   8   7       72.20       67.71     15.65 o 
 -10   8   7       55.25       35.87      9.07 o 
  -9   8   7      563.23      529.90     30.93 o 
  -8   8   7       55.06       75.27      9.40 o 
  -7   8   7      221.43      237.92     13.37 o 
  -6   8   7      317.11      310.85     14.17 o 
  -5   8   7      120.37      111.67      9.90 o 
  -4   8   7      268.95      213.34     12.10 o 
  -3   8   7       25.13        4.77      6.60 o 
  -2   8   7       90.64       86.85      7.44 o 
  -1   8   7       73.88      106.10      9.05 o 
   0   8   7      727.85      688.06     15.58 o 
   1   8   7        1.85       25.45      9.11 o 
   2   8   7     2353.76     2422.85     43.00 o 
   3   8   7     1042.38      898.15     22.57 o 
   4   8   7        0.10       12.33      7.27 o 
   5   8   7      607.59      691.43     20.68 o 
   6   8   7       74.03       42.83      8.89 o 
   7   8   7       52.54       38.05      9.31 o 
   8   8   7     1268.94     1245.85     30.06 o 
   9   8   7       36.30       49.51     10.37 o 
  10   8   7      422.78      386.80     27.77 o 
 -11   9   7      179.37      172.25     25.08 o 
 -10   9   7      258.47      238.15     22.63 o 
  -9   9   7        0.97        0.12      7.50 o 
  -8   9   7      331.19      297.32     14.61 o 
  -7   9   7        7.29        2.54      7.65 o 
  -6   9   7      423.01      445.99     16.50 o 
  -5   9   7      208.67      237.99     13.16 o 
  -4   9   7      756.62      728.85     24.58 o 
  -3   9   7       22.47       18.23      9.67 o 
  -2   9   7      202.71      256.04     16.32 o 
  -1   9   7       88.97       36.96     10.27 o 
   0   9   7      362.87      313.86     17.96 o 
   1   9   7      130.61      165.02     18.15 o 
   2   9   7        5.69       14.28      9.36 o 
   3   9   7      535.29      460.89     30.36 o 
   4   9   7      131.78      114.23     10.54 o 
   5   9   7      252.28      200.80     12.79 o 
   6   9   7      605.79      633.11     20.58 o 
   7   9   7       39.26       40.20      9.60 o 
   8   9   7      652.15      665.29     22.26 o 
   9   9   7      204.48      218.17     34.65 o 
 -10  10   7      331.69      389.03     27.53 o 
  -9  10   7      610.48      687.79     46.20 o 
  -8  10   7      419.57      510.23     41.58 o 
  -7  10   7      134.66      153.96     13.20 o 
  -6  10   7       17.38       30.64     16.17 o 
  -5  10   7        2.05       14.84      9.39 o 
  -4  10   7      264.90      249.16     40.26 o 
  -3  10   7      595.87      539.12     22.17 o 
  -2  10   7      400.07      374.19     36.96 o 
  -1  10   7      213.24      232.92     16.56 o 
   0  10   7      218.51      266.74     17.27 o 
   1  10   7      255.09      248.97     16.72 o 
   2  10   7       10.30        7.32     15.84 o 
   3  10   7      100.14       81.62     17.16 o 
   4  10   7       14.37       26.16     10.26 o 
   5  10   7       28.10       14.24     10.56 o 
   6  10   7       93.59       78.87     17.16 o 
   7  10   7        1.29       23.76     22.44 o 
   8  10   7       16.07       -0.66     20.46 o 
  -8  11   7       75.09       81.19     23.76 o 
  -7  11   7        5.51       15.18     20.46 o 
  -6  11   7      817.75      790.66     27.72 o 
  -5  11   7        0.51        0.45      9.09 o 
  -4  11   7      366.76      341.02     19.63 o 
  -3  11   7      573.64      521.19     56.77 o 
  -2  11   7       29.11       53.21     11.64 o 
  -1  11   7      518.39      560.21     46.20 o 
   0  11   7        2.11       -3.50     10.03 o 
   1  11   7       97.39      142.02     14.85 o 
   2  11   7      617.91      575.31     24.41 o 
   3  11   7      205.15      281.57     18.39 o 
   4  11   7       92.68       80.71     12.08 o 
   5  11   7        0.07        2.91      9.68 o 
   6  11   7      440.36      411.22     39.60 o 
  -6  12   7        7.21       14.52     19.80 o 
  -5  12   7      257.95      282.33     21.45 o 
  -4  12   7        0.23       -2.51     10.26 o 
  -3  12   7      170.99      195.28     27.72 o 
  -2  12   7      487.81      531.76     24.15 o 
  -1  12   7      213.01      196.96     22.11 o 
   0  12   7       68.74       86.48     17.82 o 
   1  12   7        0.96        1.28     11.37 o 
   2  12   7        0.06      -10.46     10.46 o 
   3  12   7      299.07      249.26     59.08 o 
   4  12   7       11.09       32.37     11.29 o 
  -2  13   7       97.73       83.43     14.74 o 
  -1  13   7      343.91      366.33     22.60 o 
   0  13   7      315.29      284.37     25.08 o 
 -14   0   8      105.54      159.08     27.72 o 
 -12   0   8      398.80      599.34     39.60 o 
 -10   0   8      588.10      427.49     68.98 o 
  -8   0   8      867.91      798.24     19.60 o 
  -6   0   8     1724.23     1700.46     30.66 o 
  -4   0   8     4104.74     4111.37     61.32 o 
  -2   0   8     5671.99     6030.76     86.17 o 
   0   0   8      516.01      708.00     22.77 o 
   2   0   8      821.49     1015.84     27.07 o 
   4   0   8      857.73      771.25     23.57 o 
   6   0   8      452.99      490.24     20.54 o 
   8   0   8      331.98      248.64     12.62 o 
  10   0   8       34.21       24.42     10.56 o 
  12   0   8     2507.68     2716.18     95.71 o 
 -15   1   8       34.60       24.12     16.56 o 
 -14   1   8        1.44       16.83     14.47 o 
 -13   1   8        3.89       16.24     13.04 o 
 -12   1   8      242.11      200.11     11.25 o 
 -11   1   8       60.54       59.84     12.04 o 
 -10   1   8       77.80       62.65      6.59 o 
  -9   1   8      280.68      308.80      9.64 o 
  -8   1   8     1301.78     1308.92     17.13 o 
  -7   1   8       82.60      111.22      5.45 o 
  -6   1   8      900.34      908.58     13.07 o 
  -5   1   8      347.02      403.20      8.39 o 
  -4   1   8      353.62      413.77      9.11 o 
  -3   1   8      291.82      356.29      8.53 o 
  -2   1   8      857.49      836.17     16.50 o 
  -1   1   8     1904.80     2040.09     26.67 o 
   0   1   8       25.08       32.95      4.70 o 
   1   1   8        9.78        1.30      3.93 o 
   2   1   8     1461.79     1411.50     20.57 o 
   3   1   8      962.34     1053.07     17.06 o 
   4   1   8       58.57       55.71      5.27 o 
   5   1   8      261.45      236.45     10.52 o 
   6   1   8     1073.43     1007.31     20.60 o 
   7   1   8     1692.00     1591.86     28.52 o 
   8   1   8      650.84      583.42     21.20 o 
   9   1   8       98.34      110.21      6.61 o 
  10   1   8       18.88       24.50      8.10 o 
  11   1   8       15.90       26.50      4.71 o 
  12   1   8       49.34       62.26     14.94 o 
 -15   2   8        0.02        3.46     14.65 o 
 -14   2   8      127.86      148.51     15.25 o 
 -13   2   8       75.25       81.12     12.15 o 
 -12   2   8        8.70       27.47      8.38 o 
 -11   2   8       88.71      117.51     13.05 o 
 -10   2   8       21.74       29.62      7.10 o 
  -9   2   8     1463.43     1487.22     23.31 o 
  -8   2   8       37.17       17.61      4.53 o 
  -7   2   8     1074.26     1025.61     14.48 o 
  -6   2   8     1767.10     1986.48     22.41 o 
  -5   2   8      156.27      252.18      7.14 o 
  -4   2   8      563.84      545.72     11.96 o 
  -3   2   8      280.66      413.05      8.96 o 
  -2   2   8      977.15     1115.84     15.56 o 
  -1   2   8     4951.43     5046.68     57.39 o 
   0   2   8     2780.06     2744.03     33.95 o 
   1   2   8       23.36       22.44      4.38 o 
   2   2   8       98.67      156.94      6.96 o 
   3   2   8        0.79        2.72      4.28 o 
   4   2   8      455.15      446.60     10.92 o 
   5   2   8      500.57      434.58     10.94 o 
   6   2   8      756.19      797.70     18.65 o 
   7   2   8     1720.64     1633.01     21.32 o 
   8   2   8      504.21      586.07     15.50 o 
   9   2   8      810.47      920.42     13.95 o 
  10   2   8      971.48     1143.78     24.78 o 
  11   2   8       20.90       32.94      9.35 o 
  12   2   8      939.56      968.72     27.29 o 
 -14   3   8       62.94       39.06     10.22 o 
 -13   3   8      178.47      182.69     12.26 o 
 -12   3   8       22.96       25.37      9.91 o 
 -11   3   8     2080.49     2176.31     36.01 o 
 -10   3   8      475.50      463.15     15.10 o 
  -9   3   8      539.07      619.53     16.62 o 
  -8   3   8      191.16      204.08      7.90 o 
  -7   3   8       94.19       68.54      5.36 o 
  -6   3   8     1545.10     1572.04     20.66 o 
  -5   3   8      903.72      771.14     14.25 o 
  -4   3   8      358.23      279.45      8.03 o 
  -3   3   8     4089.04     4205.01     44.44 o 
  -2   3   8      866.07      984.31     14.35 o 
  -1   3   8     1480.99     1298.91     17.29 o 
   0   3   8      658.66      755.57     12.12 o 
   1   3   8     2733.64     2723.48     33.73 o 
   2   3   8      443.97      437.71     10.20 o 
   3   3   8        0.63        4.47      3.82 o 
   4   3   8     2427.50     2221.40     29.06 o 
   5   3   8      297.60      261.39      8.40 o 
   6   3   8      636.00      702.82     14.54 o 
   7   3   8        0.79        7.45      7.94 o 
   8   3   8     1891.35     1936.42     47.33 o 
   9   3   8      157.29      152.63     11.43 o 
  10   3   8       56.64       72.35      9.42 o 
  11   3   8       61.83      103.35     10.79 o 
  12   3   8      535.35      681.32     23.52 o 
 -14   4   8       14.00        7.37     10.08 o 
 -13   4   8        2.03       -5.06      7.71 o 
 -12   4   8      482.96      448.13     16.89 o 
 -11   4   8      418.34      408.81     15.75 o 
 -10   4   8      851.67      787.16     30.20 o 
  -9   4   8      415.42      445.80     14.84 o 
  -8   4   8      408.24      381.72     13.46 o 
  -7   4   8     4849.70     4902.97     57.83 o 
  -6   4   8     1299.70     1458.50     19.79 o 
  -5   4   8      181.72      213.87      7.41 o 
  -4   4   8      645.98      803.28     13.53 o 
  -3   4   8      131.84      130.58      5.92 o 
  -2   4   8     1285.66     1140.22     20.12 o 
  -1   4   8       69.81       46.42      4.32 o 
   0   4   8      127.98      106.84      5.42 o 
   1   4   8      746.13      839.53     12.94 o 
   2   4   8      835.99      801.14     14.08 o 
   3   4   8     1319.17     1259.46     18.88 o 
   4   4   8      672.51      576.78     14.87 o 
   5   4   8      753.23      719.75     16.99 o 
   6   4   8        6.41        8.84      7.72 o 
   7   4   8     1012.18      884.00     29.03 o 
   8   4   8       62.59       45.15     10.98 o 
   9   4   8       28.89       53.95     10.87 o 
  10   4   8      926.06      869.53     26.45 o 
  11   4   8      139.87      139.50     18.86 o 
  12   4   8      224.24      267.14     39.93 o 
 -14   5   8       85.76      136.44     14.92 o 
 -13   5   8      477.99      474.98     22.31 o 
 -12   5   8        5.47        3.45     14.81 o 
 -11   5   8      184.76      179.27     16.12 o 
 -10   5   8      591.26      547.12     20.14 o 
  -9   5   8      142.80      157.71     10.13 o 
  -8   5   8      123.83      172.72     10.15 o 
  -7   5   8      713.60      785.95     15.87 o 
  -6   5   8      831.56      986.81     15.49 o 
  -5   5   8     1399.15     1286.00     18.12 o 
  -4   5   8     3131.78     3328.23     36.91 o 
  -3   5   8     1646.59     1653.78     21.11 o 
  -2   5   8      998.04     1054.64     15.31 o 
  -1   5   8      612.18      646.32     11.32 o 
   0   5   8      625.95      515.12      9.99 o 
   1   5   8       12.23       21.68      3.75 o 
   2   5   8     2828.77     2715.53     30.27 o 
   3   5   8      286.08      261.48     14.48 o 
   4   5   8     2480.59     2433.51     37.06 o 
   5   5   8     2004.67     1871.94     39.05 o 
   6   5   8      110.96      133.31     21.78 o 
   7   5   8     1355.54     1409.62     31.83 o 
   8   5   8      147.68      119.79     12.32 o 
   9   5   8       81.29       92.90     11.82 o 
  10   5   8      280.79      264.26     17.28 o 
  11   5   8        4.20       11.12     14.09 o 
 -13   6   8        6.33        3.56     18.26 o 
 -12   6   8      283.67      235.50     16.08 o 
 -11   6   8      504.70      494.58     20.48 o 
 -10   6   8      856.12      878.88     24.86 o 
  -9   6   8     2022.93     2003.44     39.66 o 
  -8   6   8      690.48      603.36     19.60 o 
  -7   6   8      652.39      627.02     19.59 o 
  -6   6   8       71.69       80.00      6.66 o 
  -5   6   8     2133.01     2187.64     52.00 o 
  -4   6   8      227.53      260.85      8.33 o 
  -3   6   8       12.50        3.54      4.64 o 
  -2   6   8        9.46       28.38      4.18 o 
  -1   6   8      444.15      473.96      9.80 o 
   0   6   8     4028.42     3828.78     40.92 o 
   1   6   8     1723.10     1599.52     23.27 o 
   2   6   8      130.48      160.24      7.52 o 
   3   6   8     1126.26     1026.55     19.95 o 
   4   6   8      972.16      969.03     28.94 o 
   5   6   8      341.08      319.17     15.44 o 
   6   6   8      671.18      774.72     22.43 o 
   7   6   8      105.04      120.51     12.03 o 
   8   6   8      642.79      565.22     30.85 o 
   9   6   8       29.13       40.98     10.49 o 
  10   6   8       90.80       92.52     12.69 o 
  11   6   8        1.65      -14.08     18.15 o 
 -13   7   8      494.89      518.71     22.50 o 
 -12   7   8       39.93       47.20     14.23 o 
 -11   7   8      262.50      296.38     16.49 o 
 -10   7   8        4.42        3.12      8.89 o 
  -9   7   8     1159.92     1168.58     28.44 o 
  -8   7   8      269.98      271.41     14.65 o 
  -7   7   8      107.95      105.20     10.47 o 
  -6   7   8      183.70      175.72     10.10 o 
  -5   7   8     1157.80     1181.11     22.11 o 
  -4   7   8      277.89      278.78     11.03 o 
  -3   7   8      224.93      249.33     10.69 o 
  -2   7   8     1607.67     1546.80     23.01 o 
  -1   7   8     5812.07     5810.65     66.74 o 
   0   7   8      849.26      788.58     15.47 o 
   1   7   8     2825.15     2980.90     42.29 o 
   2   7   8       31.02       38.47      9.83 o 
   3   7   8     1041.95     1053.05     27.28 o 
   4   7   8       92.47       96.29     10.00 o 
   5   7   8      207.55      231.11     13.69 o 
   6   7   8      633.20      668.15     21.76 o 
   7   7   8      210.08      226.04     14.64 o 
   8   7   8      224.56      181.43     14.33 o 
   9   7   8      102.20      132.52     23.15 o 
  10   7   8      174.95      185.63     15.37 o 
 -12   8   8       10.08       32.40     15.54 o 
 -11   8   8       72.24      103.81     11.95 o 
 -10   8   8      495.68      500.81     19.69 o 
  -9   8   8     1049.27     1023.48     26.50 o 
  -8   8   8        8.37       42.00      9.05 o 
  -7   8   8      536.09      539.40     28.75 o 
  -6   8   8      333.27      350.88     17.20 o 
  -5   8   8       38.18       55.69      8.63 o 
  -4   8   8      299.50      235.44     13.09 o 
  -3   8   8      366.31      321.16     14.65 o 
  -2   8   8      434.32      483.84     16.49 o 
  -1   8   8     1073.51      928.76     34.32 o 
   0   8   8       31.40       71.20     16.50 o 
   1   8   8       87.70      130.10     10.49 o 
   2   8   8        0.56        2.19      9.44 o 
   3   8   8       22.22       15.75      8.03 o 
   4   8   8      414.37      503.04     18.44 o 
   5   8   8      169.13      177.73     13.03 o 
   6   8   8       86.94       53.81     13.61 o 
   7   8   8      474.60      473.10     19.62 o 
   8   8   8        4.75       -9.68      9.68 o 
   9   8   8       10.26       17.88     10.19 o 
 -11   9   8      834.54      912.40     39.67 o 
 -10   9   8        1.81        1.97     23.10 o 
  -9   9   8      303.71      340.93     16.41 o 
  -8   9   8       41.81       25.00      9.05 o 
  -7   9   8       84.06       73.45     10.24 o 
  -6   9   8       47.51       36.52      8.93 o 
  -5   9   8      558.63      593.31     19.41 o 
  -4   9   8       24.91       33.59     10.31 o 
  -3   9   8     2944.50     2928.44     64.03 o 
  -2   9   8        6.40        2.42     18.48 o 
  -1   9   8      125.40      156.14     14.47 o 
   0   9   8      667.61      666.52     25.19 o 
   1   9   8        0.49        1.74      9.49 o 
   2   9   8      103.23       88.71     12.68 o 
   3   9   8       11.40       -0.21      9.36 o 
   4   9   8       45.71      112.23     11.65 o 
   5   9   8      189.16      188.76     13.34 o 
   6   9   8        5.57       -4.40      8.48 o 
   7   9   8      584.78      607.05     31.07 o 
   8   9   8      176.14      135.13     13.32 o 
 -10  10   8        0.46       13.86     22.44 o 
  -9  10   8        1.94       -0.66     21.12 o 
  -8  10   8       53.34       31.04     17.49 o 
  -7  10   8      876.95      989.34     80.86 o 
  -6  10   8      174.75      154.82     14.16 o 
  -5  10   8      675.28      682.33     25.05 o 
  -4  10   8       34.82       67.05     21.12 o 
  -3  10   8       27.79       14.01     10.24 o 
  -2  10   8       47.84       42.96     11.64 o 
  -1  10   8      287.40      248.86     17.74 o 
   0  10   8      609.84      705.54     26.60 o 
   1  10   8      386.74      439.86     22.27 o 
   2  10   8      287.90      223.13     17.19 o 
   3  10   8      224.65      258.64     17.91 o 
   4  10   8        0.26       10.57     14.19 o 
   5  10   8      366.73      466.23     23.20 o 
   6  10   8       39.31       39.98     15.18 o 
   7  10   8       79.45      112.36     27.06 o 
  -8  11   8        5.51       -9.90     19.14 o 
  -7  11   8       39.97       18.48     20.46 o 
  -6  11   8      104.23      105.90     13.29 o 
  -5  11   8        2.25       14.89     28.05 o 
  -4  11   8        0.53        7.06     10.61 o 
  -3  11   8      623.54      638.40     25.65 o 
  -2  11   8      539.83      461.75     23.40 o 
  -1  11   8      220.47      210.89     17.27 o 
   0  11   8        8.37       29.37     11.67 o 
   1  11   8      509.08      511.42     24.15 o 
   2  11   8       69.61       65.70     17.49 o 
   3  11   8        6.62        0.83     10.89 o 
   4  11   8       62.18       54.49     12.69 o 
   5  11   8      117.78       83.99     12.99 o 
  -6  12   8       45.37       58.75     23.10 o 
  -5  12   8      186.01      183.58     16.24 o 
  -4  12   8      134.44      100.63     20.46 o 
  -3  12   8       49.07       42.10     12.53 o 
  -2  12   8      471.09      476.94     25.74 o 
  -1  12   8        5.72       -2.32     11.37 o 
   0  12   8       41.75       52.67     20.46 o 
   1  12   8       24.05       46.18     12.53 o 
   2  12   8       96.15       61.53     20.46 o 
   3  12   8      125.92      125.12     22.77 o 
 -15   0   9      175.24      168.98     30.36 o 
 -13   0   9       68.88       73.27     22.44 o 
 -11   0   9     3341.52     3448.64     73.02 o 
  -9   0   9     3996.98     4207.60     92.34 o 
  -7   0   9      479.72      567.28     16.81 o 
  -5   0   9      765.24      906.94     20.26 o 
  -3   0   9     5346.79     5348.87     78.18 o 
  -1   0   9      831.74      773.55     23.76 o 
   1   0   9      243.72      178.01     12.58 o 
   3   0   9      716.30      594.82     20.99 o 
   5   0   9      368.00      465.48     28.71 o 
   7   0   9     5186.83     5514.14    106.65 o 
   9   0   9      245.45      275.71     16.73 o 
  11   0   9       12.77        3.96     19.14 o 
 -15   1   9      777.85      851.01     67.99 o 
 -14   1   9       62.86       64.10     16.10 o 
 -13   1   9     1218.19     1193.05     39.44 o 
 -12   1   9      520.17      462.76     78.22 o 
 -11   1   9      296.93      282.33     15.86 o 
 -10   1   9       21.68       39.60      7.65 o 
  -9   1   9        8.49       17.69      6.65 o 
  -8   1   9      860.77      877.61     13.85 o 
  -7   1   9     1324.06     1233.80     30.40 o 
  -6   1   9       75.88       96.06      5.80 o 
  -5   1   9     6804.28     6663.46     67.88 o 
  -4   1   9       27.81       29.21      4.40 o 
  -3   1   9     2321.89     2113.07     29.06 o 
  -2   1   9      582.71      639.23     19.05 o 
  -1   1   9     1394.49     1404.62     24.82 o 
   0   1   9     1079.47     1031.07     16.94 o 
   1   1   9      570.76      472.21     11.15 o 
   2   1   9      436.49      444.19     10.97 o 
   3   1   9      330.59      344.68     10.23 o 
   4   1   9     1004.42      981.06     17.18 o 
   5   1   9      188.16      182.37      8.50 o 
   6   1   9      291.72      289.06     10.46 o 
   7   1   9     3341.36     3317.17     42.82 o 
   8   1   9       17.83       -5.75      6.20 o 
   9   1   9      330.62      395.81     11.46 o 
  10   1   9        0.02        6.60      4.53 o 
  11   1   9       42.44       44.58      6.42 o 
  12   1   9       70.14       59.14     16.10 o 
 -14   2   9       10.16       30.22     13.35 o 
 -13   2   9        0.20       12.02     10.61 o 
 -12   2   9      358.59      333.40     14.75 o 
 -11   2   9       69.45       51.14      8.32 o 
 -10   2   9      581.50      494.40     15.73 o 
  -9   2   9     2902.89     2960.75     38.97 o 
  -8   2   9      189.05      201.09      8.13 o 
  -7   2   9     2703.24     2595.49     28.37 o 
  -6   2   9        9.62        5.57      3.65 o 
  -5   2   9     1608.28     1651.84     19.74 o 
  -4   2   9      148.34      123.84      6.78 o 
  -3   2   9        0.02       11.64      3.76 o 
  -2   2   9      113.27      131.36      6.77 o 
  -1   2   9     2147.89     2294.63     30.01 o 
   0   2   9      633.47      631.16     12.72 o 
   1   2   9      831.84      864.58     15.33 o 
   2   2   9      139.43      175.89      7.69 o 
   3   2   9     1873.82     1999.35     27.44 o 
   4   2   9      606.54      601.39     13.07 o 
   5   2   9      482.08      460.60     11.81 o 
   6   2   9      221.11      179.98      8.58 o 
   7   2   9     1385.06     1441.34     20.07 o 
   8   2   9      222.78      170.23      7.51 o 
   9   2   9        5.31       -0.23      3.69 o 
  10   2   9       30.61       41.88      9.72 o 
  11   2   9       19.49       15.86     11.22 o 
  12   2   9       16.09       35.20     15.12 o 
 -14   3   9       35.43        5.78     10.46 o 
 -13   3   9       51.62       74.61     10.47 o 
 -12   3   9       33.76        8.13      7.84 o 
 -11   3   9        6.42        0.66      7.26 o 
 -10   3   9        5.28        6.36      9.81 o 
  -9   3   9        8.17       14.88      7.44 o 
  -8   3   9      390.08      455.23     12.32 o 
  -7   3   9      791.89      874.25     14.99 o 
  -6   3   9      937.35      826.57     25.61 o 
  -5   3   9     1320.74     1318.68     20.53 o 
  -4   3   9      342.04      211.73     11.86 o 
  -3   3   9      786.33      782.51     13.23 o 
  -2   3   9        5.35       13.69      3.94 o 
  -1   3   9     1310.92     1244.12     19.19 o 
   0   3   9       17.64       13.34      4.50 o 
   1   3   9      164.43      182.91      7.73 o 
   2   3   9      620.76      681.98     16.49 o 
   3   3   9      208.36      151.74      7.34 o 
   4   3   9       17.62       23.84      4.76 o 
   5   3   9     2091.71     1953.42     32.04 o 
   6   3   9      485.49      486.27     14.91 o 
   7   3   9      101.22       76.71      6.00 o 
   8   3   9     1122.71     1259.90     37.47 o 
   9   3   9      840.43      646.05     25.86 o 
  10   3   9      326.88      360.18     23.02 o 
  11   3   9       91.94       95.19     14.53 o 
 -14   4   9        0.09       -2.25     13.96 o 
 -13   4   9      131.34      154.92     14.69 o 
 -12   4   9      110.84       95.10     13.70 o 
 -11   4   9      675.94      718.54     19.88 o 
 -10   4   9      119.97      127.87     10.17 o 
  -9   4   9      309.46      260.90     12.38 o 
  -8   4   9       51.81       42.35      7.15 o 
  -7   4   9      115.83      118.80      7.53 o 
  -6   4   9      164.14      141.81      6.87 o 
  -5   4   9       50.53       76.71      6.00 o 
  -4   4   9      502.52      418.83      9.89 o 
  -3   4   9     1042.83     1133.65     16.88 o 
  -2   4   9       47.09       43.29      4.78 o 
  -1   4   9      627.32      632.13     11.65 o 
   0   4   9      757.58      790.64     13.15 o 
   1   4   9      683.80      662.67     13.18 o 
   2   4   9       99.21      138.14      6.79 o 
   3   4   9      256.21      234.42      9.76 o 
   4   4   9      159.79      130.29      9.94 o 
   5   4   9     2531.33     2458.76     63.63 o 
   6   4   9      682.21      796.29     23.01 o 
   7   4   9       21.22       17.12      8.93 o 
   8   4   9      274.56      324.27     17.24 o 
   9   4   9       77.67       76.55     11.66 o 
  10   4   9      169.04      192.77     15.88 o 
  11   4   9        9.19      -13.86     13.86 o 
 -13   5   9      291.05      382.11     20.29 o 
 -12   5   9       45.69       36.63     10.93 o 
 -11   5   9        1.91       10.09     12.71 o 
 -10   5   9     1046.18     1001.21     26.95 o 
  -9   5   9      619.24      600.27     20.59 o 
  -8   5   9      510.01      601.02     19.87 o 
  -7   5   9      163.24      174.45     10.82 o 
  -6   5   9       88.51      110.37      7.54 o 
  -5   5   9      112.67      142.38      6.78 o 
  -4   5   9      234.98      301.13      8.85 o 
  -3   5   9      529.18      644.98     12.14 o 
  -2   5   9        0.49        2.76      3.89 o 
  -1   5   9     2789.50     3167.05     35.42 o 
   0   5   9     3757.30     3903.57     42.19 o 
   1   5   9      520.25      634.78     11.54 o 
   2   5   9     1844.97     1902.99     25.93 o 
   3   5   9       69.19       32.40      6.48 o 
   4   5   9     4184.61     4041.25     66.36 o 
   5   5   9      513.84      512.68     18.72 o 
   6   5   9      103.04      157.93     15.03 o 
   7   5   9      443.01      493.36     20.37 o 
   8   5   9        0.97       -9.88      9.88 o 
   9   5   9      355.34      427.26     20.68 o 
  10   5   9      650.89      679.25     25.26 o 
  11   5   9       10.81        0.84     17.16 o 
 -13   6   9       19.83        6.15     10.64 o 
 -12   6   9       59.27       46.51     12.05 o 
 -11   6   9       40.53       41.82     11.11 o 
 -10   6   9      140.43      178.28     14.00 o 
  -9   6   9       98.33      121.44     11.97 o 
  -8   6   9      167.08      118.81     11.45 o 
  -7   6   9      624.05      620.48     24.42 o 
  -6   6   9       38.95       30.50      6.74 o 
  -5   6   9     2287.15     2155.09     33.72 o 
  -4   6   9      303.15      302.25      9.12 o 
  -3   6   9       75.46       79.42      6.92 o 
  -2   6   9      134.80      133.93      6.62 o 
  -1   6   9      715.71      770.42     13.19 o 
   0   6   9      465.55      448.33     12.23 o 
   1   6   9     1197.53     1243.00     17.13 o 
   2   6   9      485.45      419.71     13.92 o 
   3   6   9      384.35      363.01     16.27 o 
   4   6   9      170.60      188.36     12.91 o 
   5   6   9        0.90        1.54     12.87 o 
   6   6   9      558.52      535.46     19.88 o 
   7   6   9      360.43      358.85     20.28 o 
   8   6   9      706.36      679.19     28.00 o 
   9   6   9       17.73       21.42     10.77 o 
  10   6   9      295.71      326.97     19.61 o 
 -12   7   9        3.09       22.10     14.54 o 
 -11   7   9       57.19       77.86     12.18 o 
 -10   7   9        0.21        6.08      9.35 o 
  -9   7   9       97.96      107.16     11.83 o 
  -8   7   9      219.24      179.54     17.58 o 
  -7   7   9      244.11      233.61     13.89 o 
  -6   7   9      842.90      747.62     21.52 o 
  -5   7   9      695.03      638.85     16.44 o 
  -4   7   9     1604.04     1606.70     33.82 o 
  -3   7   9      465.83      486.32     14.09 o 
  -2   7   9     1422.02     1282.75     20.38 o 
  -1   7   9      531.32      508.31     14.69 o 
   0   7   9      397.67      310.32     10.70 o 
   1   7   9        2.70       -2.69      8.10 o 
   2   7   9     1017.12      952.43     23.95 o 
   3   7   9       62.54       99.74     12.68 o 
   4   7   9      347.58      326.59     27.82 o 
   5   7   9      307.45      283.89     15.82 o 
   6   7   9      475.42      463.22     27.81 o 
   7   7   9       89.83       80.43     14.80 o 
   8   7   9      109.81      105.78     12.52 o 
   9   7   9        2.93       -3.20      9.89 o 
 -11   8   9       49.39       55.76     11.33 o 
 -10   8   9        0.90      -13.08     14.91 o 
  -9   8   9       22.37       32.73     10.01 o 
  -8   8   9       84.32       83.13     10.95 o 
  -7   8   9       28.84       27.53      9.18 o 
  -6   8   9      369.73      410.35     25.31 o 
  -5   8   9        0.53        2.66      7.85 o 
  -4   8   9      229.00      276.91     15.02 o 
  -3   8   9      339.67      375.76     19.56 o 
  -2   8   9      292.64      297.88     21.12 o 
  -1   8   9       24.97       43.96     10.73 o 
   0   8   9       28.73       32.81     10.49 o 
   1   8   9       57.68       35.81     11.09 o 
   2   8   9      483.12      517.99     18.60 o 
   3   8   9        9.78       11.16     10.28 o 
   4   8   9      108.18      121.23     13.64 o 
   5   8   9      120.43      174.23     18.82 o 
   6   8   9       22.92       47.23     14.71 o 
   7   8   9       18.84       40.92     23.34 o 
   8   8   9      444.94      518.38     36.93 o 
 -10   9   9        7.89        0.68      9.34 o 
  -9   9   9       15.19       14.19      9.23 o 
  -8   9   9        8.71       -4.97      8.64 o 
  -7   9   9        6.52       17.11      8.85 o 
  -6   9   9      100.96      106.13     17.70 o 
  -5   9   9       99.64       92.99     16.17 o 
  -4   9   9       19.85        9.42     10.43 o 
  -3   9   9        2.39       -3.62      9.49 o 
  -2   9   9       49.48       57.26     21.12 o 
  -1   9   9     1105.65     1182.42     34.53 o 
   0   9   9        8.93       22.32     10.96 o 
   1   9   9        0.54        9.77     12.87 o 
   2   9   9      818.11      914.25     30.64 o 
   3   9   9       22.02       31.23     12.87 o 
   4   9   9      798.89      881.82     30.76 o 
   5   9   9       39.82       46.67     10.95 o 
   6   9   9     1181.97     1178.86     30.58 o 
   7   9   9      116.27      170.38     14.41 o 
  -9  10   9      143.25      137.95     29.04 o 
  -8  10   9       27.31       43.02     11.46 o 
  -7  10   9       89.61      111.28     13.91 o 
  -6  10   9        1.70        5.65     10.26 o 
  -5  10   9       38.60       23.64     11.26 o 
  -4  10   9       67.51       42.12     11.73 o 
  -3  10   9      303.73      399.84     30.36 o 
  -2  10   9       29.48       26.67     11.43 o 
  -1  10   9        1.69       -8.13     10.96 o 
   0  10   9        0.06        1.87     10.90 o 
   1  10   9      605.93      740.93     28.37 o 
   2  10   9      120.66      131.33     15.38 o 
   3  10   9      141.54      206.42     17.44 o 
   4  10   9        0.25       15.41     12.54 o 
   5  10   9       80.38       93.73     14.53 o 
   6  10   9      223.45      158.61     24.75 o 
  -7  11   9      170.35      162.41     15.09 o 
  -6  11   9       92.28      102.37     13.67 o 
  -5  11   9       90.24       94.57     23.76 o 
  -4  11   9        4.30       -7.30     11.26 o 
  -3  11   9       75.80       88.06     15.51 o 
  -2  11   9       27.03       44.25     33.00 o 
  -1  11   9        0.50       11.30     11.64 o 
   0  11   9       82.02      117.83     40.92 o 
   1  11   9      630.89      689.17     28.37 o 
   2  11   9        0.50        7.29     11.37 o 
   3  11   9       53.08       77.88     13.91 o 
   4  11   9      107.14      119.16     15.01 o 
  -4  12   9       55.97       50.69     17.82 o 
  -3  12   9        7.96      -11.26     11.26 o 
  -2  12   9       15.31       43.01     13.44 o 
  -1  12   9      264.92      209.55     23.10 o 
   0  12   9      230.57      247.25     19.80 o 
   1  12   9       34.17       35.41     14.09 o 
 -14   0  10       51.26       48.18     23.76 o 
 -12   0  10      873.91      778.88     45.54 o 
 -10   0  10       56.14       61.26     16.50 o 
  -8   0  10      831.19      744.82     20.47 o 
  -6   0  10       98.75      135.84      9.70 o 
  -4   0  10      178.31      131.43      9.08 o 
  -2   0  10     2034.83     2381.68     40.14 o 
   0   0  10      959.83     1122.92     23.72 o 
   2   0  10       67.86       60.94     10.27 o 
   4   0  10      245.48      323.09     17.96 o 
   6   0  10       57.80       63.20     18.48 o 
   8   0  10      323.57      375.83     22.39 o 
  10   0  10      383.10      410.25     20.76 o 
 -14   1  10        0.29       -1.00     20.79 o 
 -13   1  10      485.38      381.00     27.39 o 
 -12   1  10      146.03      162.83     18.20 o 
 -11   1  10        0.13       -2.54      8.95 o 
 -10   1  10      149.25      117.17      9.91 o 
  -9   1  10      156.12      165.77     10.61 o 
  -8   1  10      217.47      179.58      9.14 o 
  -7   1  10      664.39      705.51     15.35 o 
  -6   1  10       36.99       32.56      4.80 o 
  -5   1  10     1081.70     1069.94     16.51 o 
  -4   1  10       69.04      103.75      6.09 o 
  -3   1  10     2096.12     2143.75     26.35 o 
  -2   1  10      597.79      557.86     12.62 o 
  -1   1  10      371.28      367.60     15.25 o 
   0   1  10      882.96      863.51     16.01 o 
   1   1  10       87.25      133.57      7.39 o 
   2   1  10       12.26       17.99      4.99 o 
   3   1  10      315.78      258.73     12.14 o 
   4   1  10     1111.34     1083.91     19.07 o 
   5   1  10      432.64      409.01     12.12 o 
   6   1  10      519.71      509.19     18.18 o 
   7   1  10      148.55      202.88      9.90 o 
   8   1  10      445.71      413.22     12.25 o 
   9   1  10        3.31       -0.89      5.64 o 
  10   1  10      568.00      570.43     17.92 o 
  11   1  10        1.45       11.88     20.46 o 
 -14   2  10        3.64        2.53     13.98 o 
 -13   2  10       51.50       53.27     15.38 o 
 -12   2  10      185.87      184.60     12.10 o 
 -11   2  10      690.07      642.11     18.58 o 
 -10   2  10      364.86      415.28     15.26 o 
  -9   2  10      252.39      300.04     14.23 o 
  -8   2  10      217.18      235.31     13.76 o 
  -7   2  10        0.23        6.43      4.16 o 
  -6   2  10      330.06      290.89      8.42 o 
  -5   2  10        0.34        2.08      3.77 o 
  -4   2  10      146.00      197.41     14.33 o 
  -3   2  10      104.89       96.57      6.63 o 
  -2   2  10     1439.65     1464.38     22.41 o 
  -1   2  10       52.46       42.41      5.39 o 
   0   2  10     5434.78     5286.58     61.36 o 
   1   2  10     1408.10     1425.52     21.84 o 
   2   2  10        1.70        2.44      4.51 o 
   3   2  10      205.22      181.59      8.42 o 
   4   2  10      377.32      366.53     11.09 o 
   5   2  10     1042.50     1102.18     23.45 o 
   6   2  10       75.88       60.45      6.67 o 
   7   2  10      247.44      261.26     11.74 o 
   8   2  10       59.62       51.83      7.89 o 
   9   2  10      595.24      588.91     14.60 o 
  10   2  10      456.05      444.59     20.06 o 
  11   2  10        2.48      -10.26     10.60 o 
 -14   3  10        7.78       26.21     10.50 o 
 -13   3  10       22.81        4.87      8.46 o 
 -12   3  10      221.18      245.35     13.61 o 
 -11   3  10      116.15      117.13     10.43 o 
 -10   3  10        0.53        3.66      7.10 o 
  -9   3  10      843.74      882.89     20.63 o 
  -8   3  10      172.92      191.57      9.39 o 
  -7   3  10      967.59      966.62     17.90 o 
  -6   3  10      166.01      181.74      8.66 o 
  -5   3  10     1267.95     1064.54     16.62 o 
  -4   3  10       20.61       32.29      4.88 o 
  -3   3  10      360.04      317.47      9.12 o 
  -2   3  10      122.53      131.33      6.47 o 
  -1   3  10       25.48        5.80      4.47 o 
   0   3  10       37.63       58.95      5.97 o 
   1   3  10       16.61        6.04      4.69 o 
   2   3  10      856.62      839.03     16.16 o 
   3   3  10       80.33      120.66      7.25 o 
   4   3  10      505.65      540.96     12.92 o 
   5   3  10     2185.96     2089.63     29.56 o 
   6   3  10      933.24      947.02     19.62 o 
   7   3  10      759.14      774.99     13.91 o 
   8   3  10      225.30      305.34     17.64 o 
   9   3  10        4.27        8.68     12.20 o 
  10   3  10      488.48      501.54     18.85 o 
  11   3  10        0.12       -3.74     12.87 o 
 -14   4  10      171.36      169.33     20.39 o 
 -13   4  10      441.31      412.05     43.52 o 
 -12   4  10       12.96        6.65     10.33 o 
 -11   4  10      424.84      421.73     24.26 o 
 -10   4  10        0.42        7.30      8.19 o 
  -9   4  10     1471.06     1421.93     27.29 o 
  -8   4  10       62.89       79.68      8.73 o 
  -7   4  10      495.31      496.40     15.34 o 
  -6   4  10      782.67      868.33     15.28 o 
  -5   4  10      392.01      424.82     12.41 o 
  -4   4  10     1296.40     1356.99     19.41 o 
  -3   4  10      791.92      697.20     14.10 o 
  -2   4  10       50.28       67.70      5.51 o 
  -1   4  10     4390.17     4316.16     46.59 o 
   0   4  10        0.25       -3.49      5.89 o 
   1   4  10     1587.37     1379.33     21.52 o 
   2   4  10       19.26       16.05      4.72 o 
   3   4  10      738.22      673.41     17.51 o 
   4   4  10      100.75      107.28      6.69 o 
   5   4  10     1054.88     1015.56     19.14 o 
   6   4  10     1817.41     1751.81     37.54 o 
   7   4  10      757.11      722.15     28.79 o 
   8   4  10      141.46      185.70     17.86 o 
   9   4  10      162.02      166.75     15.01 o 
  10   4  10      503.84      497.91     23.43 o 
 -13   5  10       28.03       33.29     11.79 o 
 -12   5  10       21.63       34.33     11.48 o 
 -11   5  10      106.99       91.18     12.51 o 
 -10   5  10        2.67       -8.81      9.04 o 
  -9   5  10       63.96       69.08     10.85 o 
  -8   5  10      283.03      230.59     14.51 o 
  -7   5  10     1338.63     1365.67     30.78 o 
  -6   5  10       66.70       90.07     10.41 o 
  -5   5  10     1442.44     1597.48     22.14 o 
  -4   5  10      348.49      331.29      9.69 o 
  -3   5  10      944.58     1055.19     16.64 o 
  -2   5  10       70.54       75.89      5.81 o 
  -1   5  10      195.65      220.48     11.96 o 
   0   5  10       49.73       25.77      4.71 o 
   1   5  10       46.77       37.82      4.86 o 
   2   5  10      582.61      482.40     11.59 o 
   3   5  10      917.44      908.17     15.94 o 
   4   5  10       54.69       54.52      9.68 o 
   5   5  10      704.51      750.35     23.01 o 
   6   5  10      380.37      297.36     16.53 o 
   7   5  10      437.74      457.33     24.41 o 
   8   5  10       12.54       21.20     10.67 o 
   9   5  10      770.98      734.46     25.69 o 
  10   5  10      194.73      208.76     17.04 o 
 -13   6  10      424.15      461.62     22.71 o 
 -12   6  10      675.42      601.18     24.38 o 
 -11   6  10      170.21      205.76     20.18 o 
 -10   6  10       38.52       22.36     13.56 o 
  -9   6  10     1331.32     1249.85     44.89 o 
  -8   6  10      339.35      365.04     17.94 o 
  -7   6  10      528.19      545.20     19.67 o 
  -6   6  10      433.94      430.91     17.90 o 
  -5   6  10       16.78       23.92      6.83 o 
  -4   6  10      376.20      387.64     13.36 o 
  -3   6  10     1323.16     1328.60     21.48 o 
  -2   6  10      382.98      374.03     11.21 o 
  -1   6  10     2842.34     2963.16     37.96 o 
   0   6  10      249.00      250.36     14.74 o 
   1   6  10      385.56      421.22     10.87 o 
   2   6  10       57.69       43.29      8.93 o 
   3   6  10      108.67      177.79     12.53 o 
   4   6  10      461.23      473.35     18.57 o 
   5   6  10      138.18      154.10     12.91 o 
   6   6  10      144.64      134.43     26.73 o 
   7   6  10      277.83      242.30     16.37 o 
   8   6  10       64.86       69.23     22.23 o 
   9   6  10       44.44       11.58     13.62 o 
 -12   7  10      106.18       88.79     13.48 o 
 -11   7  10       39.62       14.87     10.83 o 
 -10   7  10       15.14       10.29     11.11 o 
  -9   7  10      218.61      148.76     13.53 o 
  -8   7  10      637.60      663.90     22.62 o 
  -7   7  10     1268.81     1110.22     38.11 o 
  -6   7  10      902.42      909.65     32.81 o 
  -5   7  10     2909.60     2740.66     41.66 o 
  -4   7  10       87.45       77.06      8.11 o 
  -3   7  10     1958.91     1954.11     31.60 o 
  -2   7  10      280.44      251.63     13.28 o 
  -1   7  10      318.70      375.58     10.90 o 
   0   7  10     3245.19     3332.14     69.67 o 
   1   7  10     1209.47     1024.75     25.60 o 
   2   7  10      234.79      272.87     14.90 o 
   3   7  10      467.77      400.40     17.65 o 
   4   7  10      120.15       97.89     13.62 o 
   5   7  10      986.96      791.23     29.98 o 
   6   7  10       44.65       28.58     10.20 o 
   7   7  10      564.46      560.92     23.99 o 
   8   7  10      112.02       97.76     13.10 o 
   9   7  10      152.56      177.60     16.01 o 
 -11   8  10      341.38      361.08     46.67 o 
 -10   8  10      132.32      143.39     13.75 o 
  -9   8  10      194.90      303.42     18.72 o 
  -8   8  10        4.46        5.67      9.32 o 
  -7   8  10      873.37      828.31     27.05 o 
  -6   8  10      124.51      106.13     12.72 o 
  -5   8  10      151.48       91.24     11.26 o 
  -4   8  10      117.68       97.68     11.01 o 
  -3   8  10      449.96      492.50     66.67 o 
  -2   8  10      278.07      248.75     17.74 o 
  -1   8  10       84.98      112.62     15.18 o 
   0   8  10     1009.69      933.62     31.01 o 
   1   8  10     1830.18     1968.56     48.29 o 
   2   8  10      311.58      322.07     20.39 o 
   3   8  10      750.66      742.68     23.12 o 
   4   8  10      220.44      167.92     22.50 o 
   5   8  10       41.37       42.16     10.63 o 
   6   8  10       62.10       49.02     11.17 o 
   7   8  10       73.79       57.39     12.03 o 
   8   8  10       23.44       43.44     11.85 o 
 -10   9  10       24.93       68.17     12.25 o 
  -9   9  10       81.99      128.47     15.19 o 
  -8   9  10       24.58       11.73      9.78 o 
  -7   9  10      411.20      411.47     19.04 o 
  -6   9  10       39.24       66.23     12.85 o 
  -5   9  10      174.42      240.20     18.04 o 
  -4   9  10      297.36      308.73     19.92 o 
  -3   9  10      329.69      316.46     46.86 o 
  -2   9  10      198.65      182.51     16.80 o 
  -1   9  10      256.28      257.73     18.90 o 
   0   9  10        5.76       -5.61     10.27 o 
   1   9  10      308.14      297.13     20.27 o 
   2   9  10        5.41       14.13     11.42 o 
   3   9  10      216.79      258.51     19.34 o 
   4   9  10       20.88        7.68     18.48 o 
   5   9  10      197.06      279.71     33.33 o 
   6   9  10       60.17       65.84     14.28 o 
   7   9  10      253.11      313.86     18.71 o 
  -8  10  10       14.48        3.96     13.20 o 
  -7  10  10       42.61       49.45     13.53 o 
  -6  10  10       34.72       44.50     13.15 o 
  -5  10  10       24.44        5.47     11.42 o 
  -4  10  10       26.82       47.64     20.79 o 
  -3  10  10      321.92      256.22     19.45 o 
  -2  10  10       42.13       19.29     19.47 o 
  -1  10  10      208.60      170.51     22.77 o 
   0  10  10      123.01       78.15     15.51 o 
   1  10  10       62.62       84.23     14.38 o 
   2  10  10       32.87       13.94     11.84 o 
   3  10  10       25.55       41.81     12.85 o 
   4  10  10      120.94      121.91     15.86 o 
   5  10  10      177.28      239.53     19.77 o 
  -6  11  10       10.27       20.67     12.87 o 
  -5  11  10      615.75      693.52     28.06 o 
  -4  11  10       42.88       29.67     13.25 o 
  -3  11  10      387.62      444.95     25.15 o 
  -2  11  10       56.65       60.08     22.77 o 
  -1  11  10        0.19      -11.43     11.43 o 
   0  11  10       38.69       60.56     14.23 o 
   1  11  10       22.53        7.80     12.58 o 
   2  11  10      300.98      368.45     80.20 o 
   3  11  10        9.00       -5.45     12.19 o 
 -13   0  11        1.24       24.42     21.78 o 
 -11   0  11     1290.44     1281.19     57.43 o 
  -9   0  11        7.92       20.11     10.43 o 
  -7   0  11      844.41      915.10     29.36 o 
  -5   0  11      184.59      243.91     12.42 o 
  -3   0  11     1803.48     1694.64     35.69 o 
  -1   0  11     2015.89     1997.89     98.02 o 
   1   0  11     1246.89     1289.86     33.47 o 
   3   0  11     6186.01     6087.80    115.28 o 
   5   0  11      324.48      329.71     20.54 o 
   7   0  11     1187.52     1326.15     51.49 o 
   9   0  11     1095.18     1160.30     33.45 o 
 -14   1  11       54.22       40.26     16.34 o 
 -13   1  11      134.29      116.80     27.06 o 
 -12   1  11        6.96        3.88     13.76 o 
 -11   1  11       56.43       44.96     10.29 o 
 -10   1  11      243.87      203.13     19.25 o 
  -9   1  11     1964.68     2050.00     35.19 o 
  -8   1  11      720.77      877.60     32.01 o 
  -7   1  11     3975.55     3945.43     49.47 o 
  -6   1  11        2.20        3.21      5.20 o 
  -5   1  11     1682.76     1622.16     22.32 o 
  -4   1  11      583.62      684.07     13.16 o 
  -3   1  11       21.49       10.88      4.14 o 
  -2   1  11      710.00      660.78     12.81 o 
  -1   1  11        2.17        6.16      4.96 o 
   0   1  11      610.23      517.24     13.29 o 
   1   1  11      559.68      545.42     13.18 o 
   2   1  11      793.95      891.11     17.06 o 
   3   1  11     2486.65     2377.14     33.57 o 
   4   1  11     1796.07     1634.05     25.61 o 
   5   1  11     1603.92     1576.18     25.42 o 
   6   1  11      588.24      582.67     15.13 o 
   7   1  11      921.26      931.21     19.23 o 
   8   1  11       99.02       96.60      7.73 o 
   9   1  11       42.48       35.74      7.53 o 
  10   1  11       20.07       41.97      7.35 o 
 -14   2  11       11.10      -13.98     13.98 o 
 -13   2  11     1628.92     1783.53     66.34 o 
 -12   2  11       35.27       45.64     11.96 o 
 -11   2  11      443.93      451.34     25.08 o 
 -10   2  11      214.00      166.83     13.83 o 
  -9   2  11      393.85      397.98     22.10 o 
  -8   2  11      123.37      133.82     10.16 o 
  -7   2  11       33.75       61.83      6.81 o 
  -6   2  11      115.68       77.18      7.02 o 
  -5   2  11      887.05      957.01     16.08 o 
  -4   2  11      111.88       66.33      6.47 o 
  -3   2  11     1127.05     1114.33     19.43 o 
  -2   2  11       28.62       26.04      5.36 o 
  -1   2  11     2505.62     2372.83     32.36 o 
   0   2  11     1063.97      894.63     16.90 o 
   1   2  11     2197.51     1987.18     28.42 o 
   2   2  11     2302.45     2279.87     31.66 o 
   3   2  11       25.13       43.91      6.14 o 
   4   2  11      194.98      189.24      9.82 o 
   5   2  11      178.92      169.60      9.00 o 
   6   2  11      194.57      185.16      9.50 o 
   7   2  11      370.22      335.86     13.37 o 
   8   2  11      454.42      392.73     11.79 o 
   9   2  11      421.16      406.84     14.25 o 
  10   2  11       21.86        8.65     10.31 o 
 -13   3  11      117.72      135.19     13.59 o 
 -12   3  11      310.92      285.84     14.93 o 
 -11   3  11        3.68       13.98      8.30 o 
 -10   3  11      193.17      192.64     12.04 o 
  -9   3  11      191.19      183.43     11.53 o 
  -8   3  11       86.56       96.44      9.24 o 
  -7   3  11     1158.54     1167.27     20.77 o 
  -6   3  11       76.76       73.61      7.22 o 
  -5   3  11     2237.99     2263.07     26.20 o 
  -4   3  11        9.59        9.85      4.55 o 
  -3   3  11     1462.23     1558.73     24.01 o 
  -2   3  11     1148.15     1137.86     19.57 o 
  -1   3  11      111.66      109.89      7.23 o 
   0   3  11      364.52      429.53     12.04 o 
   1   3  11      290.34      309.87     10.78 o 
   2   3  11        7.55        9.32      5.25 o 
   3   3  11     1150.90     1261.17     21.22 o 
   4   3  11      450.93      391.56     12.15 o 
   5   3  11     2635.80     2662.99     36.32 o 
   6   3  11     2026.62     1835.19     30.84 o 
   7   3  11      609.27      543.53     12.09 o 
   8   3  11       99.17       92.99     12.87 o 
   9   3  11      605.54      638.53     29.39 o 
  10   3  11        0.20       -5.57     10.38 o 
 -13   4  11       36.81       82.85     14.06 o 
 -12   4  11        0.31       -5.18     10.52 o 
 -11   4  11       25.12       48.86     11.16 o 
 -10   4  11      193.11      158.07     14.06 o 
  -9   4  11       43.04       32.43     10.23 o 
  -8   4  11       24.06       41.78      9.90 o 
  -7   4  11      309.82      316.97     14.06 o 
  -6   4  11        6.97       12.64      5.72 o 
  -5   4  11      520.82      592.51     12.85 o 
  -4   4  11      915.15      906.39     15.87 o 
  -3   4  11     1531.32     1728.30     23.39 o 
  -2   4  11        0.27       -4.28      4.28 o 
  -1   4  11       10.51       20.22      5.39 o 
   0   4  11      824.94      913.23     17.33 o 
   1   4  11       55.95       70.83      6.68 o 
   2   4  11     1410.30     1419.28     22.58 o 
   3   4  11       26.45        9.90      5.07 o 
   4   4  11     1391.05     1599.19     31.92 o 
   5   4  11      279.41      241.93     11.72 o 
   6   4  11       26.44       19.74      9.97 o 
   7   4  11        3.94       -9.13      9.13 o 
   8   4  11       32.17       24.95     13.04 o 
   9   4  11      112.70      127.71     14.56 o 
  10   4  11      384.52      478.54     23.83 o 
 -13   5  11       40.90       16.76     11.93 o 
 -12   5  11      103.53      100.37     13.87 o 
 -11   5  11       86.37       87.08     13.08 o 
 -10   5  11      181.65      143.45     16.08 o 
  -9   5  11       12.36       14.25     10.10 o 
  -8   5  11       63.54       74.41     11.44 o 
  -7   5  11     1402.29     1349.15     31.45 o 
  -6   5  11     1567.00     1510.81     33.24 o 
  -5   5  11        8.04        3.34      6.43 o 
  -4   5  11     1004.76      878.07     17.43 o 
  -3   5  11     1094.79     1135.32     19.76 o 
  -2   5  11      133.57      144.41     10.28 o 
  -1   5  11      211.75      205.05      9.09 o 
   0   5  11        3.25        0.49      5.08 o 
   1   5  11      484.09      501.53     15.70 o 
   2   5  11     1011.10      948.96     17.45 o 
   3   5  11       36.02       36.49      5.85 o 
   4   5  11      184.04      137.60     25.12 o 
   5   5  11       13.07        2.95      8.85 o 
   6   5  11      160.98      153.15     18.83 o 
   7   5  11      448.02      376.86     23.87 o 
   8   5  11      506.41      513.58     23.33 o 
   9   5  11       19.88       17.12     11.07 o 
 -12   6  11      242.27      229.61     17.48 o 
 -11   6  11      420.20      391.96     40.42 o 
 -10   6  11        0.47        4.00      9.87 o 
  -9   6  11       82.32      102.32     12.76 o 
  -8   6  11      135.58      110.28     12.47 o 
  -7   6  11       61.31       83.92     19.12 o 
  -6   6  11      854.93      823.49     24.16 o 
  -5   6  11      846.45      835.27     23.82 o 
  -4   6  11       84.58       93.94      8.66 o 
  -3   6  11      154.30      145.70      8.42 o 
  -2   6  11      202.44      152.44      8.43 o 
  -1   6  11      104.20      141.66      8.22 o 
   0   6  11     1122.25     1054.24     18.80 o 
   1   6  11      436.73      497.30     19.05 o 
   2   6  11      554.35      449.30     12.63 o 
   3   6  11      504.58      560.02     22.96 o 
   4   6  11      411.68      378.07     18.57 o 
   5   6  11      126.90      144.81     15.31 o 
   6   6  11       55.79       36.84     12.83 o 
   7   6  11       20.67       21.09     10.93 o 
   8   6  11        0.31        7.32     10.87 o 
   9   6  11       86.01      108.37     14.56 o 
 -11   7  11       47.45       13.82     11.44 o 
 -10   7  11      131.14       86.80     13.10 o 
  -9   7  11      170.27      199.14     15.35 o 
  -8   7  11       58.61       76.18     11.82 o 
  -7   7  11      526.67      384.32     18.77 o 
  -6   7  11      539.90      542.11     21.04 o 
  -5   7  11        4.32        9.16      8.74 o 
  -4   7  11      298.68      256.98     12.35 o 
  -3   7  11       79.51       86.82      8.39 o 
  -2   7  11      238.27      272.50     16.26 o 
  -1   7  11      349.85      352.77     15.49 o 
   0   7  11       27.64       18.32      5.55 o 
   1   7  11      165.27      138.51     11.88 o 
   2   7  11        4.57       16.10      9.40 o 
   3   7  11       79.60       90.00     11.88 o 
   4   7  11      113.34       71.26     11.48 o 
   5   7  11      337.00      312.97     27.72 o 
   6   7  11       34.15       17.38     10.29 o 
   7   7  11        0.02       -5.08     14.83 o 
   8   7  11      152.83      238.19     17.47 o 
 -10   8  11       23.41       42.84     12.13 o 
  -9   8  11      365.38      407.64     20.28 o 
  -8   8  11      299.79      287.33     17.25 o 
  -7   8  11       28.11       15.29      9.89 o 
  -6   8  11       33.55       64.14     11.05 o 
  -5   8  11       27.02       29.15     10.86 o 
  -4   8  11        0.15        0.70      6.30 o 
  -3   8  11      707.02      718.01     33.99 o 
  -2   8  11       18.80       29.70     11.20 o 
  -1   8  11      650.54      623.54     26.60 o 
   0   8  11      130.56       93.66     14.23 o 
   1   8  11      100.77      108.73     14.74 o 
   2   8  11       55.95       36.50     12.58 o 
   3   8  11       23.29       31.58     12.81 o 
   4   8  11        5.77        7.32      9.75 o 
   5   8  11       13.16       10.03     10.20 o 
   6   8  11      350.75      340.07     19.12 o 
   7   8  11       12.64        1.59     11.27 o 
  -9   9  11      137.43      133.23     13.76 o 
  -8   9  11      188.90      213.09     15.82 o 
  -7   9  11        4.02       14.52     12.03 o 
  -6   9  11      209.28      204.56     41.25 o 
  -5   9  11       40.98       31.24     12.50 o 
  -4   9  11      168.98      155.30     18.15 o 
  -3   9  11      101.33      154.49     20.46 o 
  -2   9  11      125.57      173.44     16.99 o 
  -1   9  11      144.11      189.60     25.74 o 
   0   9  11      425.81      497.38     24.74 o 
   1   9  11       21.78       51.55     12.78 o 
   2   9  11      323.79      342.75     22.08 o 
   3   9  11        0.31       -4.49     11.26 o 
   4   9  11       55.14       96.40     15.54 o 
   5   9  11      209.65      171.69     18.22 o 
   6   9  11      114.86       62.03     18.81 o 
  -8  10  11      130.53      109.31     31.35 o 
  -7  10  11        8.88       16.90     11.89 o 
  -6  10  11      112.04      170.13     18.48 o 
  -5  10  11       61.86       50.69     13.62 o 
  -4  10  11        1.46        3.93     15.51 o 
  -3  10  11       39.64       30.46     12.83 o 
  -2  10  11      107.97       85.86     19.80 o 
  -1  10  11       14.16        4.91     24.09 o 
   0  10  11        4.12        2.04     12.31 o 
   1  10  11      408.81      430.49     25.28 o 
   2  10  11        0.02      -11.17     11.17 o 
   3  10  11      200.21      215.32     19.50 o 
   4  10  11       74.85       84.88     15.68 o 
  -5  11  11       66.12      105.72     16.17 o 
  -4  11  11       94.39       51.90     14.11 o 
  -3  11  11      280.74      324.26     23.43 o 
  -2  11  11      192.78      272.14     25.41 o 
  -1  11  11      201.69      206.72     19.83 o 
   0  11  11        2.17      -11.64     11.64 o 
   1  11  11        0.63       -0.59     13.15 o 
 -14   0  12      621.11      688.45     47.52 o 
 -12   0  12       16.16       42.24     21.12 o 
 -10   0  12       61.23       29.36     16.17 o 
  -8   0  12      223.67      191.44     16.52 o 
  -6   0  12        0.30       -6.54      9.49 o 
  -4   0  12        6.62       11.48      6.89 o 
  -2   0  12     1968.96     1836.56     34.78 o 
   0   0  12     1123.26     1075.56     24.76 o 
   2   0  12     1811.63     1661.87     33.04 o 
   4   0  12      861.09      902.44     30.79 o 
   6   0  12      148.68      170.14     17.03 o 
   8   0  12       88.87      147.86     25.08 o 
  10   0  12      384.14      390.76     38.28 o 
 -13   1  12      312.82      290.18     24.68 o 
 -12   1  12      159.47      157.45     23.10 o 
 -11   1  12       32.12       18.33     10.29 o 
 -10   1  12       90.46       77.96     12.04 o 
  -9   1  12        1.88        4.02      7.32 o 
  -8   1  12       17.09       15.15      7.38 o 
  -7   1  12       73.37       50.99      8.29 o 
  -6   1  12       17.82       14.60      8.48 o 
  -5   1  12       93.87      157.42      8.98 o 
  -4   1  12      288.12      328.69     10.23 o 
  -3   1  12       63.08       97.22      7.59 o 
  -2   1  12        0.55       -1.30      4.38 o 
  -1   1  12       66.03       73.99      6.10 o 
   0   1  12      651.44      645.74     14.98 o 
   1   1  12     1168.88     1103.24     23.33 o 
   2   1  12        0.54        8.75      7.05 o 
   3   1  12       60.94       48.94      6.60 o 
   4   1  12      348.07      335.70     12.23 o 
   5   1  12     1616.39     1513.54     25.53 o 
   6   1  12       69.38       75.98      7.84 o 
   7   1  12       95.23       77.31     14.29 o 
   8   1  12       13.58       14.77      7.91 o 
   9   1  12       99.58      133.70     11.81 o 
  10   1  12      498.00      581.66     32.66 o 
 -13   2  12      350.44      368.01     26.96 o 
 -12   2  12       20.42       29.54     11.28 o 
 -11   2  12       44.92       53.24     11.44 o 
 -10   2  12        9.25        5.72      9.41 o 
  -9   2  12      106.72       71.10     11.50 o 
  -8   2  12      144.13      133.05     10.46 o 
  -7   2  12       46.76       39.30      8.09 o 
  -6   2  12       48.00       49.95      8.24 o 
  -5   2  12      130.73      106.60      7.93 o 
  -4   2  12       46.47       51.94      5.59 o 
  -3   2  12      856.81      765.12     14.66 o 
  -2   2  12       90.20       90.77      7.32 o 
  -1   2  12     1527.77     1511.77     24.16 o 
   0   2  12        1.13        9.62      5.26 o 
   1   2  12      576.22      539.62     13.83 o 
   2   2  12       26.70       48.65      6.51 o 
   3   2  12        0.01       -0.28      5.49 o 
   4   2  12     1009.13     1005.54     19.73 o 
   5   2  12     1471.52     1442.01     24.48 o 
   6   2  12        0.08       -3.61      6.25 o 
   7   2  12      697.42      702.42     20.07 o 
   8   2  12        2.27        2.40      7.24 o 
   9   2  12       87.43       89.22      8.68 o 
 -13   3  12       36.17       43.83     32.67 o 
 -12   3  12        0.03        1.61     10.74 o 
 -11   3  12       51.62       36.23     13.65 o 
 -10   3  12       85.91       88.07     10.06 o 
  -9   3  12      482.43      443.42     16.56 o 
  -8   3  12      332.24      374.68     15.14 o 
  -7   3  12     1736.54     1631.81     26.38 o 
  -6   3  12        0.93       14.24      5.97 o 
  -5   3  12      498.65      423.12     13.02 o 
  -4   3  12      294.75      238.68     12.12 o 
  -3   3  12       38.01       54.53      6.57 o 
  -2   3  12      321.27      309.42     11.34 o 
  -1   3  12       59.04       61.50      8.31 o 
   0   3  12      251.19      231.04     10.12 o 
   1   3  12     3498.46     3461.90     44.55 o 
   2   3  12        0.14        2.27      6.64 o 
   3   3  12      689.65      704.79     23.81 o 
   4   3  12      436.65      403.81     12.89 o 
   5   3  12        4.80       11.99      7.91 o 
   6   3  12       81.13      107.69      8.92 o 
   7   3  12       77.63       60.25      5.89 o 
   8   3  12      714.80      666.39     25.10 o 
   9   3  12       37.63       41.17     14.91 o 
 -13   4  12      141.94      182.08     17.09 o 
 -12   4  12       48.09       31.50     12.53 o 
 -11   4  12        0.97        6.14     10.42 o 
 -10   4  12        1.71       -0.18      9.68 o 
  -9   4  12       13.00       13.60      9.97 o 
  -8   4  12        2.43       -0.66     13.69 o 
  -7   4  12      383.28      472.78     19.49 o 
  -6   4  12       33.47       54.58      8.32 o 
  -5   4  12      414.88      448.42     15.32 o 
  -4   4  12       90.55      116.98      9.62 o 
  -3   4  12     1044.58     1131.75     20.45 o 
  -2   4  12      621.80      554.23     14.07 o 
  -1   4  12      231.22      217.40      9.82 o 
   0   4  12      112.61      128.60      8.18 o 
   1   4  12       33.31       26.47      6.09 o 
   2   4  12     1976.61     1955.57     28.96 o 
   3   4  12      146.61      122.38      8.13 o 
   4   4  12      445.05      419.65     14.03 o 
   5   4  12      129.25      128.52      8.54 o 
   6   4  12        0.10       -9.34      9.34 o 
   7   4  12      435.29      452.33     21.92 o 
   8   4  12       28.02       15.90     15.42 o 
   9   4  12      408.68      450.12     27.74 o 
 -12   5  12       97.80       88.51     14.60 o 
 -11   5  12      200.14      189.95     16.29 o 
 -10   5  12      305.95      285.15     18.38 o 
  -9   5  12     1494.15     1496.71     35.59 o 
  -8   5  12        1.04       -6.31      9.27 o 
  -7   5  12     1089.39      999.98     27.48 o 
  -6   5  12      254.41      237.78     14.97 o 
  -5   5  12      993.01     1048.11     27.40 o 
  -4   5  12      418.84      397.61     15.05 o 
  -3   5  12        2.13        6.60      5.74 o 
  -2   5  12      862.51      904.16     23.05 o 
  -1   5  12     3587.94     3456.49     44.66 o 
   0   5  12       26.26       36.97      6.87 o 
   1   5  12      342.90      365.60     13.74 o 
   2   5  12      137.88      137.57      9.13 o 
   3   5  12     2804.83     2693.43     40.48 o 
   4   5  12      227.53      281.21     15.91 o 
   5   5  12      701.51      729.59     24.58 o 
   6   5  12       19.68       14.87     12.84 o 
   7   5  12      262.45      314.81     19.39 o 
   8   5  12      285.30      327.91     24.06 o 
 -12   6  12        7.16        2.38     11.89 o 
 -11   6  12      415.82      464.52     22.71 o 
 -10   6  12       71.36       85.03     13.33 o 
  -9   6  12       15.21       -7.34      9.85 o 
  -8   6  12        0.03        7.11      9.75 o 
  -7   6  12       11.67        8.69      9.36 o 
  -6   6  12     1252.99     1097.43     32.58 o 
  -5   6  12     1510.87     1480.57     34.01 o 
  -4   6  12      299.97      354.83     17.64 o 
  -3   6  12     1324.86     1341.45     25.76 o 
  -2   6  12      224.12      200.00      9.83 o 
  -1   6  12      363.51      382.48     12.28 o 
   0   6  12       19.05       25.76      5.88 o 
   1   6  12      636.29      662.15     16.42 o 
   2   6  12        3.05        8.35      5.26 o 
   3   6  12      221.73      155.06     13.71 o 
   4   6  12        1.85       -1.76     12.55 o 
   5   6  12       58.50       35.05     11.01 o 
   6   6  12       51.05       76.48     12.79 o 
   7   6  12      506.41      471.85     26.77 o 
   8   6  12      121.85      115.27     14.76 o 
 -11   7  12      271.22      367.87     20.98 o 
 -10   7  12      128.71      171.70     15.76 o 
  -9   7  12      312.45      390.87     21.65 o 
  -8   7  12        0.87       19.21     10.36 o 
  -7   7  12     1459.50     1535.99     35.86 o 
  -6   7  12      157.46      169.59     16.97 o 
  -5   7  12       23.84       10.96      9.65 o 
  -4   7  12        0.19       -5.16      8.89 o 
  -3   7  12        3.26       -3.44      6.49 o 
  -2   7  12      379.32      356.00     21.73 o 
  -1   7  12      243.19      274.67     15.58 o 
   0   7  12       89.54       71.84      7.40 o 
   1   7  12      285.87      282.19     16.26 o 
   2   7  12       21.85       18.57      9.63 o 
   3   7  12       37.50       53.96     10.82 o 
   4   7  12        9.10       -1.94      9.75 o 
   5   7  12      458.67      457.35     26.49 o 
   6   7  12       10.04       14.58     13.05 o 
   7   7  12      198.99      184.99     17.00 o 
 -10   8  12       12.32       14.89     11.64 o 
  -9   8  12       42.23       36.02     11.74 o 
  -8   8  12        8.46       10.49     16.97 o 
  -7   8  12      234.11      240.42     16.69 o 
  -6   8  12       65.70       76.28     12.22 o 
  -5   8  12      523.51      479.90     47.61 o 
  -4   8  12      215.66      180.10     12.73 o 
  -3   8  12      696.10      648.35     19.84 o 
  -2   8  12        8.55        9.84      7.24 o 
  -1   8  12      572.11      626.07     74.92 o 
   0   8  12       25.18       39.92     12.58 o 
   1   8  12       71.43       77.40     14.74 o 
   2   8  12      391.44      464.89     26.40 o 
   3   8  12       44.11       53.83     14.09 o 
   4   8  12        6.07        8.05     12.20 o 
   5   8  12      135.40      118.14     14.05 o 
   6   8  12       12.69       10.35     15.20 o 
  -8   9  12      599.98      461.33     26.47 o 
  -7   9  12      446.62      438.17     25.52 o 
  -6   9  12       95.38       67.99     15.21 o 
  -5   9  12      586.04      563.49     57.43 o 
  -4   9  12       23.50       37.80     13.30 o 
  -3   9  12        7.52        9.36     12.58 o 
  -2   9  12      164.03      151.82     17.27 o 
  -1   9  12      255.80      259.70     26.40 o 
   0   9  12      102.90       50.96     26.40 o 
   1   9  12      521.99      629.48     29.15 o 
   2   9  12        0.50        9.51     16.50 o 
   3   9  12      472.32      566.12     28.83 o 
   4   9  12       11.83       20.05     13.62 o 
  -6  10  12       19.22       20.43     13.25 o 
  -5  10  12       81.91      112.54     16.80 o 
  -4  10  12        4.77       12.60     14.85 o 
  -3  10  12       53.08      104.84     46.53 o 
  -2  10  12      224.24      238.66     20.77 o 
  -1  10  12      547.59      554.50     28.23 o 
   0  10  12       18.62       49.69     14.09 o 
   1  10  12       54.48       44.59     15.12 o 
   2  10  12       12.27        8.28     20.79 o 
   3  10  12        4.82       17.42     13.78 o 
 -13   0  13      278.06      289.11     35.64 o 
 -11   0  13        0.03      -11.88     19.14 o 
  -9   0  13       20.54       31.59     12.21 o 
  -7   0  13     2095.18     2368.03     56.23 o 
  -5   0  13     1440.58     1453.75     61.39 o 
  -3   0  13     2719.59     2729.59     61.14 o 
  -1   0  13     1294.83     1353.11     38.04 o 
   1   0  13      590.69      523.03     23.80 o 
   3   0  13      155.16      126.76     15.38 o 
   5   0  13     2398.90     2293.06     56.70 o 
   7   0  13     1222.12     1260.73     58.09 o 
   9   0  13      142.85      105.61     25.74 o 
 -13   1  13        5.41       11.22     15.87 o 
 -12   1  13       28.44       25.64     16.50 o 
 -11   1  13      460.52      435.77     33.95 o 
 -10   1  13        6.99       10.25     10.07 o 
  -9   1  13      241.86      236.38     13.45 o 
  -8   1  13       23.73       48.86      8.77 o 
  -7   1  13     2101.49     2078.16     36.04 o 
  -6   1  13      601.14      618.46     18.46 o 
  -5   1  13      369.71      356.63     14.72 o 
  -4   1  13      123.93       93.72     15.82 o 
  -3   1  13       29.82       32.93      8.67 o 
  -2   1  13      137.59      118.00     14.86 o 
  -1   1  13     1220.72     1283.31     26.23 o 
   0   1  13       58.61       66.34      8.64 o 
   1   1  13     5053.50     5121.43     71.62 o 
   2   1  13      546.52      538.73     17.48 o 
   3   1  13     1254.63     1265.73     26.64 o 
   4   1  13      174.22      129.40     11.20 o 
   5   1  13     1477.16     1355.83     28.87 o 
   6   1  13       56.40       45.19      9.33 o 
   7   1  13        3.98       -6.52     12.89 o 
   8   1  13      180.35      181.19     24.42 o 
   9   1  13      175.37      167.38     26.40 o 
 -13   2  13       94.58      102.11     19.73 o 
 -12   2  13       41.62       47.85     16.26 o 
 -11   2  13       85.80       85.75     15.08 o 
 -10   2  13        1.08        0.59      9.79 o 
  -9   2  13        2.05       -4.99      9.36 o 
  -8   2  13        1.14       -2.68     11.62 o 
  -7   2  13      181.33      160.73     12.29 o 
  -6   2  13      339.55      352.67     14.70 o 
  -5   2  13     2069.00     1999.50     34.88 o 
  -4   2  13       23.15       30.48      7.88 o 
  -3   2  13     1048.65     1038.49     23.10 o 
  -2   2  13     1283.07     1256.94     25.80 o 
  -1   2  13       17.49       45.74      8.15 o 
   0   2  13       68.82       56.76      7.02 o 
   1   2  13      277.07      253.16     20.63 o 
   2   2  13        5.95        9.24      5.93 o 
   3   2  13      394.50      364.70     13.01 o 
   4   2  13       45.35       49.92      8.94 o 
   5   2  13      630.91      673.09     16.96 o 
   6   2  13        4.59       13.57      7.05 o 
   7   2  13      523.53      517.81     20.29 o 
   8   2  13        2.24       -0.79      8.86 o 
   9   2  13      328.52      364.49     26.83 o 
 -12   3  13       15.28       11.89     11.58 o 
 -11   3  13      158.58      189.67     16.39 o 
 -10   3  13       52.76       60.85     12.12 o 
  -9   3  13     2727.97     2755.45     53.21 o 
  -8   3  13       40.24       24.64     10.45 o 
  -7   3  13       27.01       20.38      8.13 o 
  -6   3  13      181.06      175.17     12.96 o 
  -5   3  13      430.96      412.27     15.40 o 
  -4   3  13       14.22        6.91      7.52 o 
  -3   3  13     1078.02     1200.23     25.12 o 
  -2   3  13      591.76      576.11     17.39 o 
  -1   3  13     1443.61     1472.12     30.94 o 
   0   3  13     1057.53     1023.99     19.77 o 
   1   3  13      604.96      554.41     21.18 o 
   2   3  13      930.30      901.41     18.68 o 
   3   3  13     1450.56     1351.65     23.72 o 
   4   3  13        0.54       -1.31     12.29 o 
   5   3  13        8.51        5.55      8.10 o 
   6   3  13      413.64      383.98     14.78 o 
   7   3  13      104.03      111.06      9.35 o 
   8   3  13       32.81       12.03     11.56 o 
 -12   4  13       85.80       91.02     14.59 o 
 -11   4  13       92.52       62.93     13.02 o 
 -10   4  13       34.36       26.17     11.28 o 
  -9   4  13      298.74      291.19     28.96 o 
  -8   4  13       88.36       86.94     12.27 o 
  -7   4  13       18.80        7.81      9.56 o 
  -6   4  13        1.81        3.88     10.87 o 
  -5   4  13       47.96       66.30      8.87 o 
  -4   4  13       13.26       19.48      7.58 o 
  -3   4  13       18.14       18.83      8.10 o 
  -2   4  13      688.80      625.93     18.04 o 
  -1   4  13     1022.67     1036.07     19.98 o 
   0   4  13      808.31      833.34     17.79 o 
   1   4  13        2.63       -2.93      5.72 o 
   2   4  13       45.84       59.01      7.24 o 
   3   4  13      448.87      417.73     14.79 o 
   4   4  13       30.88       23.39      8.00 o 
   5   4  13       92.17       98.54      8.68 o 
   6   4  13      370.89      337.54     12.23 o 
   7   4  13      663.14      626.80     25.59 o 
   8   4  13      595.21      539.62     25.31 o 
 -12   5  13       22.42       44.93     17.12 o 
 -11   5  13       79.01       87.36     13.94 o 
 -10   5  13       67.84       57.53     21.91 o 
  -9   5  13        2.09       21.20     10.76 o 
  -8   5  13        2.40        1.97     10.23 o 
  -7   5  13      166.69      235.00     16.27 o 
  -6   5  13       19.38        8.93     15.95 o 
  -5   5  13       21.19       25.73      9.89 o 
  -4   5  13      116.41      152.16     13.62 o 
  -3   5  13       77.87       69.12      9.12 o 
  -2   5  13      643.06      671.04     16.26 o 
  -1   5  13       87.94       91.92      7.99 o 
   0   5  13        7.84       14.61      6.13 o 
   1   5  13        0.28       11.41      5.89 o 
   2   5  13      179.24      169.90     10.47 o 
   3   5  13     1899.45     1978.63     33.04 o 
   4   5  13      783.84      764.41     17.82 o 
   5   5  13      176.08      213.82     16.71 o 
   6   5  13      210.53      200.05     19.93 o 
   7   5  13      307.22      289.15     19.53 o 
 -11   6  13        0.83        5.81     11.68 o 
 -10   6  13       75.92       76.41     13.89 o 
  -9   6  13        7.10        6.30     10.89 o 
  -8   6  13      390.66      502.75     22.63 o 
  -7   6  13      154.64      142.96     14.18 o 
  -6   6  13       61.96       57.32     11.62 o 
  -5   6  13       92.82       61.08     11.38 o 
  -4   6  13        0.10        5.49      9.10 o 
  -3   6  13      126.05       94.42     12.18 o 
  -2   6  13      117.78      105.94      9.32 o 
  -1   6  13        0.21       -5.70      5.70 o 
   0   6  13      267.28      256.54     12.86 o 
   1   6  13      101.42      114.18      9.06 o 
   2   6  13      180.67      171.88      9.69 o 
   3   6  13      182.04      174.84     17.44 o 
   4   6  13        8.19        9.72     15.76 o 
   5   6  13       38.39       17.57     11.15 o 
   6   6  13       26.17       27.44     12.12 o 
   7   6  13       14.88       24.20     19.80 o 
 -10   7  13        4.17       -4.32     11.75 o 
  -9   7  13        2.50       11.31     11.25 o 
  -8   7  13      193.17      230.74     16.97 o 
  -7   7  13      193.26      186.06     15.43 o 
  -6   7  13      324.50      358.30     19.33 o 
  -5   7  13       62.20       73.87     11.91 o 
  -4   7  13        0.05       -4.56     16.94 o 
  -3   7  13      174.29      201.32     12.28 o 
  -2   7  13       96.33       89.99     10.37 o 
  -1   7  13        3.85        9.17     12.62 o 
   0   7  13        0.02        0.87      7.19 o 
   1   7  13      280.47      280.23     14.10 o 
   2   7  13      124.20      112.29     13.07 o 
   3   7  13      429.24      383.65     20.33 o 
   4   7  13        4.59       30.79     20.01 o 
   5   7  13      199.97      209.84     16.65 o 
   6   7  13       40.70        9.47     14.19 o 
  -9   8  13      110.93       85.99     16.07 o 
  -8   8  13       21.44        6.12     13.58 o 
  -7   8  13      130.67      117.55     14.10 o 
  -6   8  13       21.07        7.46     21.45 o 
  -5   8  13       33.77        9.29     12.83 o 
  -4   8  13      138.27      112.00     16.06 o 
  -3   8  13       89.54      118.28     11.03 o 
  -2   8  13        0.00       -1.69      7.28 o 
  -1   8  13      177.62      177.34     26.73 o 
   0   8  13        5.01      -15.82     15.84 o 
   1   8  13        0.21       -3.06     12.78 o 
   2   8  13      252.99      252.40     20.99 o 
   3   8  13        0.15       -0.12     19.47 o 
   4   8  13      288.30      352.71     24.71 o 
   5   8  13      102.43       89.33     19.65 o 
  -7   9  13      106.47       84.37     16.17 o 
  -6   9  13       25.66       39.26     14.74 o 
  -5   9  13        0.31       11.55     22.11 o 
  -4   9  13       25.95       37.62     14.00 o 
  -3   9  13       43.54       38.40     14.70 o 
  -2   9  13      140.41      200.63     19.83 o 
  -1   9  13       68.05       98.73     16.80 o 
   0   9  13        9.51       -0.31     13.04 o 
   1   9  13      184.58      261.31     32.67 o 
   2   9  13       72.64       85.67     16.06 o 
   3   9  13        0.06      -17.65     22.44 o 
  -5  10  13       55.21       26.84     18.81 o 
  -4  10  13       23.29       54.12     19.14 o 
  -3  10  13      189.42      176.38     19.83 o 
  -2  10  13        3.56       24.42     20.13 o 
  -1  10  13      461.18      461.11     27.77 o 
   0  10  13      101.76       86.29     16.72 o 
 -12   0  14      133.54      122.11     27.72 o 
 -10   0  14      148.31      104.95     25.08 o 
  -8   0  14       95.06       89.11     14.85 o 
  -6   0  14       11.01       16.19     11.73 o 
  -4   0  14      400.84      471.70     23.75 o 
  -2   0  14       52.87       90.13     13.76 o 
   0   0  14     1187.05     1216.07     37.33 o 
   2   0  14     2449.60     2288.47     56.01 o 
   4   0  14      353.47      344.76     22.86 o 
   6   0  14       85.97       82.84     16.10 o 
   8   0  14      752.53      917.49     52.15 o 
 -12   1  14        4.03        3.08     15.12 o 
 -11   1  14       62.70       50.90     22.44 o 
 -10   1  14        0.04       11.40     10.14 o 
  -9   1  14      149.73      131.20     13.93 o 
  -8   1  14        0.69       -1.00      7.90 o 
  -7   1  14      357.75      330.53     15.49 o 
  -6   1  14      772.76      723.50     20.56 o 
  -5   1  14        7.94        5.11      8.48 o 
  -4   1  14      450.06      483.18     16.77 o 
  -3   1  14       11.02       -1.20      7.31 o 
  -2   1  14       22.15       15.70      8.03 o 
  -1   1  14      134.55      152.03     11.37 o 
   0   1  14      608.85      562.02     18.15 o 
   1   1  14      532.32      553.55     18.23 o 
   2   1  14      464.09      492.91     17.88 o 
   3   1  14        0.44       -7.98      7.98 o 
   4   1  14       35.03       40.09      9.62 o 
   5   1  14        1.50       -8.87      8.87 o 
   6   1  14       36.92       35.62     11.56 o 
   7   1  14        7.65       -7.51     10.87 o 
   8   1  14        2.23       -6.44     12.78 o 
 -12   2  14       48.02       37.51     16.06 o 
 -11   2  14       10.57       11.93     11.14 o 
 -10   2  14      289.72      311.17     29.31 o 
  -9   2  14      592.07      609.64     24.68 o 
  -8   2  14      172.14      212.56     21.00 o 
  -7   2  14      218.60      231.96     13.35 o 
  -6   2  14        3.44        6.64      7.67 o 
  -5   2  14      949.35      969.94     23.39 o 
  -4   2  14       92.24       93.35     13.15 o 
  -3   2  14       55.61       53.71      8.81 o 
  -2   2  14      327.44      319.57     14.81 o 
  -1   2  14      740.51      700.30     19.79 o 
   0   2  14      543.04      565.73     18.22 o 
   1   2  14        9.59        8.30      7.89 o 
   2   2  14       85.14       91.26     10.13 o 
   3   2  14      673.19      604.66     19.54 o 
   4   2  14        3.98       -4.55      8.15 o 
   5   2  14       31.70       60.25     12.05 o 
   6   2  14       10.45       23.12     15.09 o 
   7   2  14       31.96       44.93      8.77 o 
   8   2  14      261.63      194.56     17.58 o 
 -12   3  14       71.39       67.34     14.13 o 
 -11   3  14      343.45      306.03     19.66 o 
 -10   3  14        3.32        8.50     11.17 o 
  -9   3  14       18.68       43.42     12.11 o 
  -8   3  14      575.27      600.47     23.20 o 
  -7   3  14      277.49      226.04     16.26 o 
  -6   3  14      155.29      163.35     11.86 o 
  -5   3  14       48.97       34.90      8.78 o 
  -4   3  14      221.33      236.42     13.44 o 
  -3   3  14      819.48      783.52     20.78 o 
  -2   3  14      145.53      140.55     11.42 o 
  -1   3  14     2219.29     2206.76     38.11 o 
   0   3  14      545.86      516.21     17.71 o 
   1   3  14       97.78       71.71      9.97 o 
   2   3  14      385.11      372.91     16.41 o 
   3   3  14      444.23      416.12     14.49 o 
   4   3  14      101.03      103.37      9.96 o 
   5   3  14       94.96      111.51     11.72 o 
   6   3  14        4.79        1.93     10.77 o 
   7   3  14      114.90      116.86      9.96 o 
 -11   4  14       82.95       79.07     14.27 o 
 -10   4  14      503.12      458.80     23.08 o 
  -9   4  14      195.40      206.26     16.69 o 
  -8   4  14      299.66      296.20     18.34 o 
  -7   4  14     1415.54     1317.76     33.90 o 
  -6   4  14       55.24       45.43     11.56 o 
  -5   4  14      488.21      428.08     16.76 o 
  -4   4  14      186.28      156.24     11.58 o 
  -3   4  14      196.05      191.59     12.20 o 
  -2   4  14      341.90      333.09     15.40 o 
  -1   4  14      393.65      380.65     16.31 o 
   0   4  14      769.18      679.27     20.29 o 
   1   4  14      707.65      609.92     16.17 o 
   2   4  14       13.48       12.16      7.08 o 
   3   4  14      961.57      893.01     21.43 o 
   4   4  14        5.79       14.47      7.81 o 
   5   4  14      332.72      277.83     13.13 o 
   6   4  14        3.79       -8.71     10.40 o 
   7   4  14      783.44      845.86     41.77 o 
 -11   5  14       80.15      104.44     14.82 o 
 -10   5  14       12.72       33.57     12.29 o 
  -9   5  14      230.45      223.70     32.50 o 
  -8   5  14        3.60       -4.95     10.28 o 
  -7   5  14       36.26       12.84     11.15 o 
  -6   5  14      266.85      299.63     27.55 o 
  -5   5  14       49.73       41.76     11.50 o 
  -4   5  14       64.66       49.23     11.04 o 
  -3   5  14      242.41      321.74     15.28 o 
  -2   5  14        0.11       15.21      8.15 o 
  -1   5  14      409.83      403.81     16.78 o 
   0   5  14       67.81       70.22      7.81 o 
   1   5  14     1039.26     1128.27     24.18 o 
   2   5  14       85.38      107.92      9.42 o 
   3   5  14      166.76      142.01     10.00 o 
   4   5  14       47.24       18.74      9.64 o 
   5   5  14        4.70       -5.01     10.84 o 
   6   5  14       17.60        1.16     11.34 o 
 -10   6  14       43.39       43.62     13.16 o 
  -9   6  14     1060.51     1075.32     32.39 o 
  -8   6  14        0.47       14.69     11.68 o 
  -7   6  14      312.44      290.79     18.68 o 
  -6   6  14       53.24       48.29     11.79 o 
  -5   6  14      285.33      259.37     22.71 o 
  -4   6  14       16.70        8.09     10.46 o 
  -3   6  14       51.38       25.02     10.40 o 
  -2   6  14       26.88       23.03     10.54 o 
  -1   6  14       69.20       70.75      8.87 o 
   0   6  14      138.42      165.65     10.82 o 
   1   6  14       31.28       38.54      7.66 o 
   2   6  14       88.72      112.17      9.12 o 
   3   6  14        1.37        7.06     10.29 o 
   4   6  14       28.99       31.04     11.83 o 
   5   6  14      847.72      764.24     31.87 o 
   6   6  14       12.67       18.92     12.04 o 
  -9   7  14      194.32      224.90     22.21 o 
  -8   7  14       48.91       63.17     13.06 o 
  -7   7  14      136.55      128.22     14.82 o 
  -6   7  14        9.29        9.67     10.66 o 
  -5   7  14        0.26        9.87     10.54 o 
  -4   7  14        0.32       -3.14     14.74 o 
  -3   7  14      522.75      418.81     25.67 o 
  -2   7  14       84.04       83.80     11.05 o 
  -1   7  14      679.19      693.34     21.46 o 
   0   7  14      197.05      206.26     12.43 o 
   1   7  14     1211.96     1197.79     26.55 o 
   2   7  14      559.29      566.59     29.34 o 
   3   7  14      952.67     1052.88     30.95 o 
   4   7  14      150.48      184.53     16.71 o 
   5   7  14       49.20       81.32     13.84 o 
  -8   8  14      624.13      531.48     24.92 o 
  -7   8  14      187.62      225.93     42.90 o 
  -6   8  14       13.62        8.75     28.05 o 
  -5   8  14      648.46      689.63     44.55 o 
  -4   8  14      101.36       71.83     16.06 o 
  -3   8  14      254.34      359.55     24.68 o 
  -2   8  14      221.04      199.56     13.04 o 
  -1   8  14       21.48       20.51      7.59 o 
   0   8  14        0.58        3.45     13.30 o 
   1   8  14      227.16      240.03     21.80 o 
   2   8  14       15.88       -4.09     13.04 o 
   3   8  14      592.29      681.44     32.63 o 
  -6   9  14       86.56       50.77     18.81 o 
  -5   9  14        8.54       -9.04     13.51 o 
  -4   9  14        3.12       -2.70     12.83 o 
  -3   9  14       33.96       23.17     14.91 o 
  -2   9  14        0.15        5.46     13.51 o 
  -1   9  14      359.69      410.31     27.06 o 
   0   9  14       34.81       18.09     14.91 o 
   1   9  14      200.37      188.63     20.52 o 
 -11   0  15      131.98      106.27     25.74 o 
  -9   0  15      350.97      407.11     25.62 o 
  -7   0  15     1234.47     1277.86     44.55 o 
  -5   0  15      595.49      614.28     64.36 o 
  -3   0  15       79.55       85.29     14.91 o 
  -1   0  15      508.34      482.97     25.19 o 
   1   0  15      535.32      565.61     27.07 o 
   3   0  15     1690.84     1824.66     93.07 o 
   5   0  15     1020.49     1065.39     39.20 o 
   7   0  15       86.32      108.25     26.40 o 
 -12   1  15        0.13      -14.91     14.91 o 
 -11   1  15      140.02      140.38     20.05 o 
 -10   1  15        0.42       -5.85     11.65 o 
  -9   1  15       87.34      104.18     13.64 o 
  -8   1  15        6.16       -8.35      8.35 o 
  -7   1  15       10.67       -4.82      8.12 o 
  -6   1  15       63.46       47.17      9.56 o 
  -5   1  15      270.23      267.94     19.83 o 
  -4   1  15      212.16      229.32     13.86 o 
  -3   1  15      832.28      852.42     22.94 o 
  -2   1  15       24.77       24.03      8.87 o 
  -1   1  15     1494.05     1560.66     40.68 o 
   0   1  15      356.99      361.84     18.29 o 
   1   1  15      464.49      509.43     18.97 o 
   2   1  15      730.87      724.58     25.67 o 
   3   1  15      405.53      428.75     18.63 o 
   4   1  15        9.20       10.27      9.15 o 
   5   1  15       17.40       28.18     13.80 o 
   6   1  15        0.54        5.74     11.17 o 
   7   1  15      675.33      713.07     36.96 o 
 -11   2  15       39.98       44.36     13.07 o 
 -10   2  15      160.07      125.78     21.71 o 
  -9   2  15      807.62      773.23     27.13 o 
  -8   2  15       28.86       18.83     18.91 o 
  -7   2  15      515.61      454.70     18.54 o 
  -6   2  15        7.26       -2.56      8.20 o 
  -5   2  15      275.56      215.31     13.49 o 
  -4   2  15      486.13      477.10     20.39 o 
  -3   2  15      581.97      494.12     29.14 o 
  -2   2  15      339.78      383.14     16.89 o 
  -1   2  15      344.51      342.57     16.24 o 
   0   2  15        0.89       -0.52      8.07 o 
   1   2  15      434.14      432.89     30.58 o 
   2   2  15        2.49       -7.06      8.29 o 
   3   2  15      826.52      765.49     22.67 o 
   4   2  15      169.34      137.57     19.36 o 
   5   2  15      330.65      325.51     20.18 o 
   6   2  15        1.25       -0.05     11.12 o 
   7   2  15      192.63      202.44     18.02 o 
 -11   3  15        0.07        2.37     12.27 o 
 -10   3  15      160.97      144.88     16.00 o 
  -9   3  15       45.20       47.23     12.34 o 
  -8   3  15       75.32       84.18     13.34 o 
  -7   3  15        2.96       19.13     11.56 o 
  -6   3  15       53.32       44.82     10.48 o 
  -5   3  15        3.04        6.21      8.39 o 
  -4   3  15      340.73      390.89     21.53 o 
  -3   3  15        3.88       17.28      8.57 o 
  -2   3  15        5.10        4.72      8.24 o 
  -1   3  15      249.48      289.32     15.41 o 
   0   3  15       79.07       64.38     10.13 o 
   1   3  15     1422.17     1379.34     30.02 o 
   2   3  15       37.74       44.19     10.08 o 
   3   3  15       71.97       55.77     19.84 o 
   4   3  15       34.52       25.74     11.30 o 
   5   3  15       53.47       39.35     12.40 o 
   6   3  15      138.59      139.92     11.25 o 
 -11   4  15      167.79      176.18     17.64 o 
 -10   4  15       17.14       15.27     12.88 o 
  -9   4  15       63.33      109.82     14.89 o 
  -8   4  15       30.10       16.02     11.12 o 
  -7   4  15      195.58      262.54     19.10 o 
  -6   4  15       36.00       28.05     15.79 o 
  -5   4  15     1284.95     1303.89     34.17 o 
  -4   4  15        3.41        6.95      8.16 o 
  -3   4  15       80.69       85.82     14.77 o 
  -2   4  15       33.45       31.84      9.20 o 
  -1   4  15       36.93       38.23      9.60 o 
   0   4  15      176.29      186.84     13.40 o 
   1   4  15      580.69      551.14     19.96 o 
   2   4  15      217.18      274.71     18.04 o 
   3   4  15     1358.59     1412.79     37.54 o 
   4   4  15       86.24      116.08     10.34 o 
   5   4  15      827.89      850.62     21.38 o 
   6   4  15       24.53       30.87     12.82 o 
 -10   5  15       13.81        7.20     12.12 o 
  -9   5  15      339.64      322.99     20.80 o 
  -8   5  15      366.47      412.55     22.56 o 
  -7   5  15        1.39       -4.29     11.12 o 
  -6   5  15       75.81       42.22     12.16 o 
  -5   5  15       19.70       29.69     16.18 o 
  -4   5  15      127.11      112.17     13.96 o 
  -3   5  15       84.36       74.84     12.80 o 
  -2   5  15       99.60      100.79     11.10 o 
  -1   5  15     1258.01     1172.41     31.92 o 
   0   5  15      578.59      583.75     22.82 o 
   1   5  15      131.47      130.89     13.66 o 
   2   5  15      421.76      368.91     20.20 o 
   3   5  15       65.59       63.28     10.19 o 
   4   5  15      207.90      206.76     20.29 o 
   5   5  15        0.00        0.04     11.58 o 
  -9   6  15       20.84       31.72     14.48 o 
  -8   6  15        0.22        2.32     11.56 o 
  -7   6  15        0.50       12.61     15.07 o 
  -6   6  15       52.95       32.89     11.92 o 
  -5   6  15       29.22       17.75     11.53 o 
  -4   6  15       46.91       47.71     12.00 o 
  -3   6  15      218.26      269.08     18.15 o 
  -2   6  15        1.25        1.60     19.80 o 
  -1   6  15       90.55       85.60     24.09 o 
   0   6  15        7.15       12.74      7.50 o 
   1   6  15       88.31       71.12      8.89 o 
   2   6  15       15.88        4.76      7.06 o 
   3   6  15        8.26        0.02     11.10 o 
   4   6  15        3.61       10.88     11.56 o 
  -8   7  15        0.98        3.63     11.87 o 
  -7   7  15        1.76       -5.64     16.27 o 
  -6   7  15      120.34      133.70     15.17 o 
  -5   7  15       24.08       43.23     15.40 o 
  -4   7  15        0.37       11.08     14.19 o 
  -3   7  15        6.88       28.44     19.47 o 
  -2   7  15       31.13       37.95     14.94 o 
  -1   7  15        1.03        6.36      7.84 o 
   0   7  15      131.65      139.52     14.53 o 
   1   7  15      157.64      149.99     12.41 o 
   2   7  15        0.92        7.85     14.56 o 
   3   7  15        0.30       -2.23     33.00 o 
  -6   8  15        6.47       13.88     14.91 o 
  -5   8  15        1.01      -13.54     13.54 o 
  -4   8  15       67.04      132.85     19.07 o 
  -3   8  15       14.77       26.77     15.16 o 
  -2   8  15        0.01        0.43      8.35 o 
  -1   8  15        1.57       -5.43      7.24 o 
   0   8  15        5.51       -5.57     23.43 o 
   1   8  15        3.63        9.61     14.52 o 
 -10   0  16       23.60       19.14     23.76 o 
  -8   0  16       18.08      -11.15     12.37 o 
  -6   0  16        8.19        5.28     18.15 o 
  -4   0  16       99.52      120.56     17.66 o 
  -2   0  16        1.37        6.27     27.72 o 
   0   0  16      358.69      333.40     23.79 o 
   2   0  16      354.75      301.17     50.83 o 
   4   0  16      213.83      211.29     21.67 o 
   6   0  16       15.18        1.98     19.80 o 
 -11   1  16       19.60       18.48     16.78 o 
 -10   1  16      716.47      806.56     43.24 o 
  -9   1  16        0.75        8.11     11.35 o 
  -8   1  16      691.94      677.14     21.97 o 
  -7   1  16        1.33       -0.84      8.95 o 
  -6   1  16       45.73       42.49     10.67 o 
  -5   1  16      278.30      296.87     16.15 o 
  -4   1  16      209.68      215.87     18.59 o 
  -3   1  16      484.28      551.15     19.92 o 
  -2   1  16      232.24      264.07     15.16 o 
  -1   1  16        3.26        4.36      9.05 o 
   0   1  16      204.99      224.27     14.57 o 
   1   1  16       16.44       18.00      9.38 o 
   2   1  16       77.27       97.07     11.86 o 
   3   1  16        0.68        0.44      9.39 o 
   4   1  16      153.88      132.56     13.07 o 
   5   1  16       79.09       70.21     14.29 o 
 -10   2  16       94.03      135.11     15.67 o 
  -9   2  16      225.39      181.89     17.14 o 
  -8   2  16       63.62       74.26     13.20 o 
  -7   2  16       13.65       23.70     11.64 o 
  -6   2  16      435.72      418.13     27.24 o 
  -5   2  16        1.62        1.76      8.90 o 
  -4   2  16      905.47      914.17     24.38 o 
  -3   2  16      539.04      586.98     24.29 o 
  -2   2  16       36.97       14.60      9.06 o 
  -1   2  16      550.28      571.29     20.09 o 
   0   2  16       81.72       91.19     11.12 o 
   1   2  16        9.94        6.54      9.12 o 
   2   2  16       60.53       39.01     10.42 o 
   3   2  16      133.16      129.61     13.02 o 
   4   2  16       44.93       34.26     12.04 o 
   5   2  16      292.67      289.37     22.31 o 
 -10   3  16        0.93        5.52     12.42 o 
  -9   3  16       17.87       -0.72     11.62 o 
  -8   3  16      601.36      655.50     27.05 o 
  -7   3  16       72.52       53.51     13.17 o 
  -6   3  16       54.54       81.46     13.42 o 
  -5   3  16      377.66      332.71     16.81 o 
  -4   3  16        7.12        7.32      9.10 o 
  -3   3  16      141.91      164.74     13.25 o 
  -2   3  16       83.27       76.48     12.41 o 
  -1   3  16      208.46      197.05     13.89 o 
   0   3  16       10.80       10.32      9.12 o 
   1   3  16        0.22        5.42      8.95 o 
   2   3  16        0.35      -10.11     10.58 o 
   3   3  16       26.81       27.69     12.49 o 
   4   3  16       12.48      -10.55     10.55 o 
   5   3  16      151.66      176.13     17.26 o 
  -9   4  16       72.89       51.34     14.75 o 
  -8   4  16        0.19        0.28     16.43 o 
  -7   4  16      142.46      161.43     16.63 o 
  -6   4  16        1.42       13.92     11.61 o 
  -5   4  16       73.75       70.64     21.78 o 
  -4   4  16       31.79       32.23     14.81 o 
  -3   4  16      406.41      448.73     18.94 o 
  -2   4  16      168.06      125.00     17.13 o 
  -1   4  16      264.77      300.29     16.30 o 
   0   4  16      192.65      207.45     14.31 o 
   1   4  16      703.67      682.99     35.28 o 
   2   4  16       16.91       23.19     11.62 o 
   3   4  16      363.83      366.45     23.05 o 
   4   4  16        2.64      -11.04     11.04 o 
  -9   5  16       56.43       86.30     14.92 o 
  -8   5  16        0.18        1.78     11.83 o 
  -7   5  16        5.54       15.72     12.39 o 
  -6   5  16        2.80        7.53     11.92 o 
  -5   5  16       18.27       11.11     11.72 o 
  -4   5  16      395.93      448.46     22.86 o 
  -3   5  16      897.67      796.42     27.31 o 
  -2   5  16        7.03       -5.23     11.04 o 
  -1   5  16       12.15       -0.28     10.74 o 
   0   5  16       19.38        8.09     12.72 o 
   1   5  16      287.40      311.78     36.30 o 
   2   5  16      127.54      145.02     15.69 o 
   3   5  16        0.16       -7.09      7.09 o 
   4   5  16      215.29      230.84     18.62 o 
  -8   6  16        4.38       -4.77     16.06 o 
  -7   6  16      266.50      313.68     20.72 o 
  -6   6  16       27.44       24.83     12.69 o 
  -5   6  16      231.42      239.61     18.54 o 
  -4   6  16        1.33       14.63     11.30 o 
  -3   6  16       42.63       27.15     15.12 o 
  -2   6  16       74.29      114.32     17.50 o 
  -1   6  16      237.33      212.96     48.84 o 
   0   6  16       85.89       84.54     17.28 o 
   1   6  16     2300.46     2256.36     39.11 o 
   2   6  16       12.89       10.91     14.70 o 
  -6   7  16        6.11        8.75     14.70 o 
  -5   7  16      231.88      263.37     23.80 o 
  -4   7  16       44.87       38.43     16.32 o 
  -3   7  16      115.61      117.73     19.33 o 
  -2   7  16       31.87        9.52     14.09 o 
  -1   7  16      126.61      133.86     20.46 o 
   0   7  16       74.86       67.14     10.19 o 
   1   7  16        0.95       -2.46     15.38 o 
  -9   0  17       51.29       87.79     26.40 o 
  -7   0  17       66.79      102.18     17.19 o 
  -5   0  17     1328.26     1283.79     45.21 o 
  -3   0  17      265.72      327.32     24.26 o 
  -1   0  17      346.99      374.66     52.48 o 
   1   0  17     1043.12     1087.61     40.57 o 
   3   0  17     1562.02     1584.61     49.71 o 
  -9   1  17       33.90       31.38     17.34 o 
  -8   1  17        0.22      -11.26     11.26 o 
  -7   1  17      366.57      362.91     21.50 o 
  -6   1  17      315.72      336.63     17.74 o 
  -5   1  17      183.87      188.10     14.87 o 
  -4   1  17       31.30       50.52     11.17 o 
  -3   1  17        0.94      -10.67     10.67 o 
  -2   1  17       36.15       94.62     12.27 o 
  -1   1  17      411.64      425.50     20.48 o 
   0   1  17       17.99       10.59      9.69 o 
   1   1  17       51.26       53.37     11.42 o 
   2   1  17       69.61       41.82     13.98 o 
   3   1  17       57.26       63.13     12.03 o 
   4   1  17       13.20       25.92     13.07 o 
  -9   2  17       36.20       32.81     12.87 o 
  -8   2  17        0.83        2.36     13.91 o 
  -7   2  17      368.29      355.45     21.97 o 
  -6   2  17       91.13       71.12     11.79 o 
  -5   2  17      109.24      104.54     12.51 o 
  -4   2  17       88.60      104.31     12.36 o 
  -3   2  17      395.78      412.18     18.96 o 
  -2   2  17      182.65      176.87     14.19 o 
  -1   2  17      267.08      282.24     16.32 o 
   0   2  17        9.51       16.46      9.91 o 
   1   2  17     1215.99     1288.37     30.59 o 
   2   2  17       93.68       79.71     12.36 o 
   3   2  17      583.88      668.20     27.29 o 
   4   2  17       15.64       34.05     12.42 o 
  -9   3  17      134.56      152.00     17.58 o 
  -8   3  17        0.18        1.56     12.54 o 
  -7   3  17      127.82      170.39     17.09 o 
  -6   3  17       79.76       71.75     14.13 o 
  -5   3  17        0.54       10.69     11.61 o 
  -4   3  17       21.23       33.09     10.44 o 
  -3   3  17     1437.88     1275.18     30.09 o 
  -2   3  17      124.45      131.25     13.33 o 
  -1   3  17       35.37       20.88     12.10 o 
   0   3  17      324.29      301.32     17.00 o 
   1   3  17       58.97       76.67     12.20 o 
   2   3  17       20.25       25.37     12.12 o 
   3   3  17        2.31       -0.42     12.86 o 
  -8   4  17       26.60       40.77     13.95 o 
  -7   4  17      179.85      195.33     19.62 o 
  -6   4  17        0.15       10.34     12.54 o 
  -5   4  17       20.03       21.76     26.92 o 
  -4   4  17      338.43      316.53     20.55 o 
  -3   4  17        4.69        9.19     10.10 o 
  -2   4  17       55.91       45.25     19.05 o 
  -1   4  17      558.64      569.52     21.63 o 
   0   4  17       48.89       56.87     13.47 o 
   1   4  17      510.42      468.36     24.26 o 
   2   4  17       33.56       37.95     12.70 o 
   3   4  17        2.55       -2.55     13.67 o 
  -7   5  17       33.30       55.50     14.59 o 
  -6   5  17       20.43       23.02     16.01 o 
  -5   5  17       77.06      107.46     15.36 o 
  -4   5  17       27.15       37.11     13.06 o 
  -3   5  17       22.56       29.27     12.56 o 
  -2   5  17      231.09      210.90     23.43 o 
  -1   5  17       35.07       53.97     17.03 o 
   0   5  17      167.02      229.17     18.38 o 
   1   5  17        0.12       -5.97     11.28 o 
   2   5  17      368.73      375.69     23.31 o 
  -5   6  17        2.49        2.32     12.80 o 
  -4   6  17        9.09       34.34     15.98 o 
  -3   6  17      290.57      304.25     30.03 o 
  -2   6  17       97.78      154.41     36.96 o 
  -1   6  17        0.02       -3.29     14.91 o 
   0   6  17       20.25       47.19     17.25 o 
  -8   0  18      907.42      983.11     63.37 o 
  -6   0  18     1360.47     1339.36     45.21 o 
  -4   0  18       13.79       20.83     14.85 o 
  -2   0  18        1.42      -16.83     19.47 o 
   0   0  18      392.49      412.12     27.99 o 
   2   0  18       68.90       91.07     18.43 o 
  -8   1  18       42.11       34.52     13.80 o 
  -7   1  18      146.90      130.31     16.86 o 
  -6   1  18        8.11       11.68     10.54 o 
  -5   1  18      534.26      524.85     24.99 o 
  -4   1  18      120.87      124.27     14.00 o 
  -3   1  18        3.72       -0.53     10.17 o 
  -2   1  18       99.21      108.21     13.22 o 
  -1   1  18       21.91       24.23     10.77 o 
   0   1  18        2.68        0.74     11.24 o 
   1   1  18       26.99       34.98     11.35 o 
   2   1  18        0.44        6.41     10.78 o 
  -7   2  18       10.08       32.39     13.53 o 
  -6   2  18       38.25       46.60     13.79 o 
  -5   2  18        8.11       16.14     10.22 o 
  -4   2  18        6.22        5.92     10.71 o 
  -3   2  18      531.60      572.24     22.29 o 
  -2   2  18      192.42      175.45     14.86 o 
  -1   2  18       19.18       12.06     10.76 o 
   0   2  18        1.24       -9.13     10.48 o 
   1   2  18      335.20      348.61     21.44 o 
   2   2  18       26.78       44.19     13.91 o 
  -7   3  18        6.53       14.11     13.02 o 
  -6   3  18       16.61      -11.91     11.91 o 
  -5   3  18      224.96      213.31     23.52 o 
  -4   3  18       42.70       39.84     11.86 o 
  -3   3  18       14.83       15.87     10.86 o 
  -2   3  18      361.77      354.08     19.02 o 
  -1   3  18        8.20       -1.58     10.29 o 
   0   3  18      279.88      331.55     18.63 o 
   1   3  18      175.96      202.38     18.29 o 
  -6   4  18      166.00      187.54     18.24 o 
  -5   4  18        3.96       13.01     12.71 o 
  -4   4  18      215.79      221.15     18.90 o 
  -3   4  18       14.67        6.53     15.54 o 
  -2   4  18       20.37       31.89     15.53 o 
  -1   4  18      378.23      357.87     22.22 o 
   0   4  18        0.25      -11.02     11.15 o 
  -3   5  18        1.80       -5.60     16.06 o 
  -5   0  19      785.18      764.42     45.87 o 
  -3   0  19      126.93      138.86     20.28 o 
  -1   0  19      301.83      269.70     25.19 o 
  -5   1  19       72.11       53.96     12.48 o 
  -4   1  19       23.86       44.52     13.43 o 
  -3   1  19        7.15       24.84     11.42 o 
  -2   1  19        1.42        5.28     10.76 o 
  -1   1  19      501.48      516.94     22.90 o 
  -4   2  19       15.14       25.92     11.75 o 
  -3   2  19       76.13       84.07     13.25 o 
  -2   2  19       64.53       92.18     13.34 o 
                                                 
